# Supplementary material for: Genome wide identification and comparative analysis of glutathione transferases (GST) family genes in Brassica napus
Source: Sci Rep. 2019 Jun 24;9:9196. doi: 10.1038/s41598-019-45744-5 (PMC6591421; doi:10.1038/s41598-019-45744-5)
Supplement: Supplementary file 6 — Supplementary Table 2 GST protein identified in Brassica species [file 41598_2019_45744_MOESM6_ESM.xlsx]

## Sheet: Sheet1
Genome wide identification and comparative analysis of glutathione transferases (GST) family genes in Brassica napus
Lijuan Wei1,2,†, Yan Zhu1,2,†, Ruiying Liu1,2,†, Aoxiang Zhang1,2, Meicheng Zhu1,2, Wen Xu1,2, Ai Lin1,2, Kun Lu1,2, Jiana Li1,2,*
Supplementary Table 2 GST protein identified in Brassica species
Class	Gene	Name	Gene	Protein_sequence	Ath	Chr	Start	End
B. napus
DHAR	BnaA06g13760D	BnGST1	BnaA06g13760D	MALEVCVKAAVGAPDALGDCPFSQRVLLTLEEKNLPYKMHLINISDKPQWFLAISPEGKVPVLKNDDKWVSDSDVITGILEEKYPEPSLKTPPEFASVGSKIFGTFVTFLKSKDSSDGSEKALLDELEALETHLKTHDGPFIAGGKVSAVDLSLAPKLYHLKVALGHYKSWSVPESLPHVHGYMKALFSLDSFEKTKTEERYVIAGWEHKVNP	AT1G19570	A6	7329472	7330299
	BnaA08g22020D	BnGST2	BnaA08g22020D	MALEVCVKAAVGAPDVLGDCPFSQRVLLTLEEKSLPYKMHLINLSDKPKWFLDISPGGKVPVLKIDGKWVPDSDVIVSLLEKKYPEPSLKTPPKFASVGSKIMKALENHLKSHDGPFIAGETVSAVDLSLAPKLYHLEVALGHFKSWSVPGSLTHVHNYMHALFSLHSFEKTKAEEKYVIAGWAPKVHY	AT1G19570	A8	16140244	16141236
	BnaC05g15180D	BnGST3	BnaC05g15180D	MALEVCVKAAVGAPDALGDCPFSQRVLLTLEEKNLPYKMHLINISDKPQWFLAISPEGKVPVLKNDDKWVSDSDVITGILEEKYPEPSLKTPPELASVGSKIFGTFVTFLKSKDSSDGSEKALLDELEALETHLKTHDGPFIAGGKVSAVDLSLAPKLYHLKVALGHYKSWSVPESLPHVHGYMKALFSLDSFEKTKTEERYVIAGWEHKVNP	AT1G19570	C5	9019610	9020461
	BnaC08g18860D	BnGST4	BnaC08g18860D	MALEVCVKAAVGAPDVLGDCPFSQRVLLTLEEKSLPYKMHLINLSDKPKWFLDINPGGKVPVLKIDGKWVPDSDVIVSLLEKKYPEPSLKTPPKFASVGSKIMSTFLQALENHLKSHDGPFIAGEKVSAVDLSLAPKLYHLEVALGHFKSWSIPGSLTHVHNYMHALFSLHSFEKTKAEEKYVIAGWAPKVHY	AT1G19570	C8	21835076	21836050
	BnaA02g35980D	BnGST5	BnaA02g35980D	MAALEICVKGAVGAPDVLGDCPFSQRVLLTLEEKKLPYKIHLANVSGKPQWFLDISPEGKVPVMKLDGKWVADSDVIVGILEEKYPEPSLKTPPEFASVGSKIFGSFVTFLTSKDPSDGSDKALLNELETLENHLKTRPGPFVAGEKLTAVDLSLAPKLYHLEMALGHYKKWSVPESLTNVRSYANALFSRESFEKTKAKKEFVVAGWASKVNK	AT1G75270	A2_random	650225	651083
	BnaCnng08030D	BnGST6	BnaCnng08030D	MAALEICAKGAFGAPDVLGDCPFSQRVLLTLEEKKLPYKIHLVNVSDKPQWFLDISPEGKVPVMKLDGKWVADSDVIVGILEEKYPEPSLKTPPEFASVGSKIFGSFVTFLTSKDPSDGSDKALVNELEALENHLKTRPGPFVAGEKLTAVDLSLAPKLYHLEMALGHYKKWSVPESLTNFRSYANALFSRESFEKTKAKKELVVAGWASKVNK	AT1G75270	Cnn_random	7362811	7363666
	BnaA02g03230D	BnGST7	BnaA02g03230D	MIRLRFQPSTVGVLSASVNRAWLTRRYGTNEPGSTRGFGTSAMAASPLEICVKASVTTPNKLGDCPFCQRVLLTMEEKHVPYDMKLVDLINKPEWFLKISPEGKVPLVKFNEKWVLDSNVITQSLEEKYPEPPLTTPPEKASVGSKIFSTFIGFLKSKDQGDGTEQALLNELSTFNDYLKENGPFINGEKISAVDLSLGPKLHHMKIALGHYKDWSVPDSLSFLKSYMENVFSRESFSKTQAQAEDVIAGWRPKVMA	AT5G16710	A2	1427085	1428976
	BnaA10g17770D	BnGST8	BnaA10g17770D	MISLRFQPSTAGVLSAPVGRAGLIKRFGLTKPRRTVRLGTVAMAAAPLEICVKASITTPNKLGDCPFCQRVLLTMEEKHVPYDMKMVDLSNKPEWFLKISAEGKVPVVKFDEKWVPDSDVITQALEDKYPEPPLATPPEKASVGSKIFSTFIGFLKSKDPKDGTKSKDPKDRTEQVLLDELSTFNDYLKENGPYINGEKISAADLSLAPKLYHMKIALGHFKNWSVPDSLPFLKSYMENVFSRESFKNTEAQSEDVIAGWRPKVMG	AT5G16710	A10	13049858	13051283
	BnaC09g41130D	BnGST9	BnaC09g41130D	MISLGFQPSTAGVLSASVNRAGFIKRSGLTKPRRTARFGTMAMAASPLEICVKASITTPNKLGDCPFCQRVLLTMEEKHVPYDMKMVDLSNKPEWFLKINAEGKVPVVKFDEKWVPDSDVITQALEDKYPEPPLATPPEKASVGSKIFSTFIGFLKSKDPKDGTEQVLLDELSTFNDYLKENGTYINGEKISAADLSLAPKLYHMKIALGHFKNWSVPDSLPFLKSYMENVFSRESFKNTEAQTEDVIAGWRPKVMVTSVLLGGLSLFSWEIQKLFSPPDFLGASAMILQTGFSLPTTTTTTTFLSPCSPHRLNTLFFTHRRRRLVSPSCFSKRRFSLCVAAASGSDVFTSPETSKSFDFASEEKIYKWWESQGYFKPSFDQGGGKPFVIPMPPPNVTG…	AT5G16710	C9	43253754	43262242
EF1Bγ	BnaA06g05540D	BnGST10	BnaA06g05540D	MALVLHTYKGNKGAEKALIAAEYTGVKINVPDFEMGVSNKTPEFLKMNPIGKVPVLETPEGPIFESNAIARYVSRLNGENSLNGSSLIEYAQIEQWIDFSSLEIFGSIFMWFGARIGYKPYSVPGEEAAISALKRALDALNTHLASKTFLVGHSITLADIITVCNLSLGYTTVMTKSFTSAFPHVERYFWTVINQPNFKKVVGEVKQTEAVPPVASKKPAQPAKAKEEPKKKAAPAAEAPKPVEEEEAPKPKAKNPLDLLPPSPMVLDEWKRLYSNTKSNFREVAIKGFWDMYDPEGYSLWFCDYKYNDENMVSFVTLNKVGGFLQRMDLARKYAFGKMLICGSEGPFKVKGLWLFRGPEIPKFVMDEVYDMELYEWTKVDISDEAQKERVSQMIEDAE…	AT1G09640	A6	3124794	3127008
	BnaA08g26240D	BnGST11	BnaA08g26240D	MALVMHSYKGNKNSDKAFIAAEFAGVKIDMPSGFEMGVTNKTTEFLKMNPLGKIPVLETPEGPIFESNAIARYVSRLNGENSLNGSSLIEYAHIEQWIDFSSLEIYGNIFNWFVPRMGFMPYSVPGEEAAISALKRGLEALNTHLASNTYLVGHSVTLADIITVCNLNLGFSTVMTKSFTSAFPHVERYFWTLINQPNFKKVVGDVKQTESVPAIKKAGQPAKPKEQPKKKEAPAAEATKVVEEEEAPKPKAKNPLDLLPPSPMVLDEWKRLYSNTKSNFREVAIKGFWDMYDPEGYSLWFCDYKYNDENMVSFVTLNKVGGFLQRMDLARKYAFGKMLICGSEGPFKVKGLWLFRGPEIPKFVMDEVYDMELYEWTKVDISDEAQKERVSQMIEDAEP…	AT1G09640	A8	17825576	17827480
	BnaA09g48380D	BnGST12	BnaA09g48380D	MALVLHTYKGNKNADKALIAAEYVGVKIDVPSDFAMGVTNKTPEFLKMNPMGKVPVLETPEGPVFESNAIARYVSRLNGENSLNGSSLIEYAHVEQWSDFSTLEIYGNILKWFGPRMGFMPYSALGEEAAISALERGLDALNTHLTSNTYLVGHSITLADIITVCNLNLGFATVMTKSFTSAFPHVERYFWTVINQPNFKKVVGDVKQTEAVPPIKKAGQPAKPKEEPKKKAAPAAEAPKVVEEEEEAPKPKAKNPLDLLPPSPMVLDEWKRLYSNTKSNFREVAIKGFWDMYDPEGYSLWFCDYKYNDENMVSFVTLNKVGGFLQRMDLARKYAFGKMLICGSEAPFKVKGLWLFRGPEIPKFIMDEVYDMELYEWTKADISDEAQKERVSQMIEDAE…	AT1G09640	A9	32420708	32422847
	BnaC08g13770D	BnGST13	BnaC08g13770D	MALVMHSYKGNKNSDKAFIAAEFAGVKIDMPSGFEMGVTNKTPEFLKMNPLGKIPVLETPEGPIFESNAIARYVSRLNGDNSLNGSSLIEYAHIEQWIDFSSLEIYGNIFNWFVPRMGFMPYSVPGEEAAISALKRGLEALNTHLASNTYLVGHSVTLADIITVCNLNLGFSTVMTKSFTSAFPHVERYFWTLINQPNFKKVVGDVKQTESVPPIKKAGQPAKPKEQPKKKEAPAAEAPKAVEEEEAPKPKAKNPLDLLPPSPMVLDEWKRLYSNTKSNFREVAIKGFWDMYDPEGYSLWFCDYKYNDENMVSFVTLNKVGGFLQRMDLARKYAFGKMLICGSEGPFKAKGLWLFRGPEIPKFVMDEVYDMELYEWTKVDISDEAQKERVSQMIEDAEP…	AT1G09640	C8	18831036	18835345
	BnaC08g42630D	BnGST14	BnaC08g42630D	MALVLHTYKGNKNADKALIAAEYVGVKIDVPSDFAMGVTNKTPEFLKMNPMGKVPVLETPEGPVFESNAIARYVSRLNGENSLNGSSLIEYAHVEQWSDFSTLEIYGNILKWFGPRMGFMPYSAPGEEAAISALKRGLDALNTHLTSNTYLVGHSITLADIITVCNLNLGFATVMTKSFTSAFPHVERYFWTVINQPNFKKVVGDVKQTEAVPPIASKKAAQPAKPKEEPKKKAAPAAEAPKPVEEAEEAPKPKAKNPLDLLPPSPMVLDEWKRLYSNTKSNFREVAIKGFWDMYDPEGYSLWFCDYKYNDENMVSFVTLNKVGGFLQRMDLARKYAFGKMLICGSEAPFKVKGLWLFRGPEIPKFIMDEVYDMELYEWTKVDISDEAQKERVSQMIED…	AT1G09640	C8	36733165	36735354
	BnaCnng19790D	BnGST15	BnaCnng19790D	MALVLHTYKGNKGAEKALIAAEYTGVQINVPDFEMGVSNKTPEFLKMNPIGKVPVLETPEGPIFESNAIARYVSRLNGENSLNGSSLIEYAQIEQWIDFSSLEIFGSIFMWFGARIGYKPYSVPGEEAAISALKRALDALNTHLTSKTFLVGHSITLADIITVCNLSLGYTTVMTKSFTSAFPHVERYFWTVINQPNFKKVVGDVKQTEAVPPVASKKPAQPAKAKEEPKKKAAPAAEAPKPVEEEEAPKPKAKNPLDLLPPSPMVLDEWKRLYSNTKSNFREVAIKGFWDMYDPEGYSLWFCDYKYNDENMVSFVTLNKVGGFLQRMDLARKYAFGKMLICGAEGPFKVKGLWLFRGPEIPKFIMDEVYDMELYEWTKVDISDEAQKERVSQMIEDAE…	AT1G09640	Cnn_random	18543455	18545807
	BnaC04g18250D	BnGST16	BnaC04g18250D	MYILSNAITQYVCRVNGDNSLNGSFIIDYAHIEQWIDFASLEIDANMLRWFTPRMGYVAFSAPAEEAAISGLKRGLDALNTHLASDTYLVGQSITLTDITEAVPRILSKEAAQPTKPKEETKKAAPPAEEPKLAKEEKATKLDEEYPIDFLPPSPMVLDEWKRLYSNTKSNNREVVIKVYELVIIFFLLTFTLVLNTYKGNKEAYKALIVAEYADVMIEEASNFQMGVTNKSPEFLKLNPIREAHIEQWIDFSSLEINANMLR	AT1G57720	C4	17633819	17635975
GHR	BnaA03g44280D	BnGST17	BnaA03g44280D	MSFSTILSHNCFLSLATKFTTRGFRLQCTIAMARSAVDETSDSGAFQRTASTFRNFVSRDSNSQFPAESGRYHLYISYACPWASRCISYLKIKGLDDAISFSSVKPIWGRTKESDEHMGWVFPDSDTEVQGAEPDHLNGAKSVRDLYEIASPNYSGKYTVPVLWDKKLKTVVNNESAEIIRMFNTEFNHIARNPDLDLYPSHLQAKIDEANEWIYSGINNGVYRCGFAKKQEPYEEAVQQVYEALDRCEEILGKHRYICGNTLTETDVRLFVTLIRFDEVYAVHFKCNKKLLREYPNLFNYTKDIFQVPGVSSTVNMNHIKQHYYGSHPSINPFGIIPHGPNIDYSSPHDRLRFSK	AT4G19880	A3	22457265	22458839
	BnaC07g36070D	BnGST18	BnaC07g36070D	MSYSTILSHNSSFLSLATKFTTRGSRLQCTLAMARSAVDETSDSGAFQRTASTFRNFVSRDSNSQFPAESGRYHLYISYACPWASRCISYLKIKGLDDAISFSSVKPIWGRTKETDEHMGWVFPDSDNEVQGAEPDHLNGAKSVRELYEIASPNYTGKYTVPVLWDKKLKTVVNNESAEIIRMFNTEFNHIARNPDLDLYPSHLQAKIDEANEWIYSGINNGVYRCGFAKKQEPYEEAVQQVYEALDRCEEILGKHRYICGNTLTETDIRLFVTLIRFDEVYAVHFKCNKKLLREYPNLFNYTKDIFQVPGMSSTVNMNHIKQHYYGSHPSINPFGIIPHGPNIDYSSPHDRHRFSK	AT4G19880	C7	38327058	38328634
	BnaA06g36400D	BnGST19	BnaA06g36400D	MSVCCASAQLTFPSHTTTPRRVSARMSNQPPKPTTTTTSIFTSATKLLWGPSLPPGLLISTARTAWSTVWHLMMTQLAPSDSSGSYTRPTSQFRLNPTQFPSAASSELHLYVGLPCPWAHRTLIVRALKGLDDAVSVSVASPGQDGSWEFKDNTIPIRDKDKLIPGLDKANRCRNLKEVYKSRTGGYDGRCTVPMLWDSRKKDVVCNESYDIIEFFNTGLNELAKNPSLELTPPELKGKIETWNRIVYPKVNNGVYRCGFAQSQEAYDRAVNELFSTLDEIEDHLGSNRYLCGERLTLADVCLFTTLIRFDPVYNILFKCTKKKLVEYPNLYGYLRDIYQIPGVAATCDIPAIMDGYYKTLFPLNASGIQPAISLSGHQDSLLIPHNRDSVGKAFVAQN…	AT5G44000	A6	23852090	23853457
	BnaC07g17540D	BnGST20	BnaC07g17540D	MSVCCASAQLTFPSHTTTPRRFSVRMSNQPRKPTTTTTTTSIFTSATKLLWGPSLPPGLLISTARTAWSTVWHLMMTQLAPSDSSGSYTRPTSQFRLNPTQFPSAASSELHLYVGLPCPWAHRTLIVRALKGLDDAVSVSVASPGQDGSWEFKDNNIPIRDKDKLVPGLDKANRCRNLKEVYKSRTGGYEGRCTVPMLWDSRKKDVVCNESYDIIEFFNSGLNELAKNPSLDLTPPELKGKIETWNQIVYPKVNNGVYRCGFAQSQEAYDRAVNEVFSTLDEIEDHLGSNRYLCGERLTLADVCLFTTLIRFDPVYYILFKCTKKKLVEYPNLYGYLRDIYQIPGVAATCDIPAIMDGYYKTLFPLNASGIQPAISLSGDQDSLLIPHNRDSVGIAVEA…	AT5G44000	C7	23848590	23849958
	BnaAnng05390D	BnGST21	BnaAnng05390D	MAASSANENSDKPRRTVTSFRNFVSQNHDSQFPAESGRYHLYISYACPWASRCLAVLKLKGLDKAITFTSVQPLWRKTKENDEHMGWVFPDSDTEVPGAERDHINGAKSVRELYDIASLNYTGKYTVPVLWDKKLKTIVNNESSEILRMFSTEFNHFAENPCLDLYPPNLRSLINETNEWVHHGINNGVYKCGSATTQTAYDEAVKQLFDALDKCEEILQKQRFLCGNTLTEPDIRLFVTLIRFDEAYTVIFKCNKRLIREYSNLFDYTKDIYQIPGLSSTVKMDHVKQNYYGSFPSINPLGIVAHGPNIDYSLSHDRHRFS	AT5G44990	Ann_random	5841588	5842884
	BnaA02g23650D	BnGST22	BnaA02g23650D	MARSGVDETSESGAFVRTASTFRSFVSQDPASQFPPESGRYHLYISYACPWACRCLSFLMLKGLDQAITFSSCHTIWGRTKETDDHRGWVFPDSNSELPGAEPDYLNGAKTVRELYEIASPNYVGKYTVPILWDKKLKTVVNNESSEIIRMLNTEFNGVAKNPSLDLYPSHLKEAIDETNEWVFNGINNGVYRCGFARKQEPYDEAVNQVFEAVDRCEAVLGKQRYICGNTFTEADVRLFVTLIRFDEVYAVHFKCNKRLLREYPNIFNYIKDVYQINGMSSTVKMDHIKQHYYGSHPTLNPFGIIPHGPNIDYSSLHDRDRFSS	AT5G45020	A2	16927558	16928878
	BnaC02g31320D	BnGST23	BnaC02g31320D	MARSGVDETSESGAFVRTASTFRSFVSQDPASQFPPESGRYHLYISYACPWACRCLSFLMLKGLDEAITFSSCHTIWGRTNETDDHRGWVFPDSNSELPGAEPDYLNGAKTVRALYEIASPNYVGKYTVPILWDKKLKTVVNNESSEIIRMFNTEFNGVAKNPSLDLYPCHLREAIDETNEWVFNGINNGVYRCGFARKQEPYDEAVNQVFEAVDRCEAVLGKQRYICGNTFTEADVRLFVTLIRFDEVYAVHFKCNKRLLREYLNIFNYIKDVYQINRMSSTVKMDHIKQHYYGSHPTLNPFGIIPHGPNIDYSSPHDRDRFSS	AT5G45020	C2	33493332	33494665
TCHQD	BnaA07g33450D	BnGST24	BnaA07g33450D	MKSNLTLNREQLKTVSEDDWIFRRCSELTGLGDAEFRSHCSGMWRGGDTDKNLTRDRDDSEFMRRTSRQLIANASVDDEILVLTSKGLNTPLLDNSFGLGSEAMQLYHHPYSLDSQRVRLALEEKGIDYTSYHVNPITGKHMDSSFFRMNPNAKLPVFRNGSHIILDTIEIIEYLERIAEVSSGVEDATFGREVLEWMRKIREWDSKLFTLAHIPDNRRLYVSKFLRMVMIARMAESPDLASAYHRKLREAYDTEDKLKDPEALRRSKDHLLRLLDEVETKLEGTSYVAGNEFSMADVMLVPVLARLSLLDLEEEYISSRRNLAEYWVVVRSRPSYKKVVGRYFNGWRKYATLLKTWMFVRVRSLLRKY	AT1G77290	A7	22944775	22947375
	BnaC06g38000D	BnGST25	BnaC06g38000D	MQLYHHPYSLDSQRVRLALEEKGIDYTSYHVNPITGKHMDSTFFRMNPNAKLPVFRNGSHIILDTIEIIEYLERIAEVSSGVEDATFGREVLEWMRKIREWDSKLFTLAHIPDNRRLYVSKFLRMVMIARMAESPDLASAYHRKLREAYDTEDKLKDPEALRRSKDHLLRLLDEVESKLEGTSYVAGNEFSMADVMLVPVLARLSLLDLEEEYISSRKNLAEYWVVVRSRPSYKKVVGRYFNGWRKYVTLLKTWMFVRVRSLLRKY	AT1G77290	C6	35771110	35772181
Phi	BnaA03g26140D	BnGST26	BnaA03g26140D	MAGIKVFGHAASISTRRVLLTLHEKNLDFELVHVDLKDGEHKKESFLSHNPFGKVPAFEDGDLKLFESRAITQYIAHRYEGQGTNLLQPDSKNLAQYAIMAMGMQVEAHQFDPLASKLAWEHVFKLIYGLTTDQAVVAEEEAKLAKVLDVYEARLKEFKYLAGDTFTLTDLHHIPAVQYLLETPTKRLFTERPHVNKWVAEITKRPASQKILQ	AT4G02520	A3	12794866	12795943
	BnaC03g30880D	BnGST27	BnaC03g30880D	MAGIKVFGHAASISTRRVLLTLHEKNLDFELVHVDLKDGEHKKESFLSHNPFGKVPAFEDGDLKIFESRAITQYIAHRYEGQGTNLLQPDSKNLAHYAIMAMGMQVEAHQFDPLASKLAWEHVFKLIYGLTTDQAVVAEEEAKLAKVLDVYEARLKEFKYLAGDTFTLTDLHHIPAVQYLLETPTKKLFTERPHVNKWVAEITKRPASQKILQ	AT4G02520	C3	18817833	18818929
	BnaA02g20640D	BnGST28	BnaA02g20640D	MAGIKVFGHAASTATRRVLLTLHEKNLDFELVHVELKDGEHKKEPFLSRNPFGKVPAFEDGDLKLFESRAITQYIAHRYEEEGTNLLPADSKNISHYAIMAIGMEVEAHHFDPVASKLAWEQVFKLFYGMTTDQAVVEEEEAKLATVLDVYEARLKEFKYLAGETFTLTDLHHIPVIQYLLGTPTKKLFDERPLVSEWVAEITNRPASQKILQ	AT4G02520	A2	13010179	13011001
	BnaA03g26130D	BnGST29	BnaA03g26130D	MAGIKVFGHPASAPTMRVLLTLHEKNLDFEFVHVDLMGGEHKKEAFLARNPFGQVPAFEDGDLKLFESRAITQYIAHRYEGQGTNLLPADSKNIAHYAIMAIGMQVEAHQFEPVAAKLVSEQVFKLKKGLTTDQAVVAEEEAKLAKVLDVYEARLKEFKYLAGDTFTLTDLHHIPTVKYLLGTPTKKLFTERPRVNEWVAEITKRPASQKILQ	AT4G02520	A3	12791453	12792532
	BnaA09g00870D	BnGST30	BnaA09g00870D	MAGIKVFGNATSPSTRRVLLALHEKNLDFELVNIDLKDGEHKKEPFLSRNPFGKVPAFEDGDLKLFESRAITQYIAHRYESQGTNLLPADSKNPSHYAIMAIGMEVEAHQFDPVASKLVWEQVIKNFVGLTTDQAIVAEEEAKLAKVLDVYEARLKEFKYLAGETFTLTDLHHIPVVQYLLGTPTKKLFTERPRVNEWVAEVTKRPASQKILK	AT4G02520	A9	528009	529002
	BnaC03g30870D	BnGST31	BnaC03g30870D	MAAIKVFGHPASAPTMRVVLALHEKNLDFEFVHVDLMGGEHKKEAFLARNPFGQVPAFEDGDLKLFESRAITQYIAHRYEGQGTNLLPADSKNIAHYAIMAIGMQVEAHQFEPVAAKLVSEQVFKLKKGLTTDQAVVAEEEAKLAKVLDVYEARLKEFKYLAGDTFTLTDLHHIPTIKYLLGTPTKKLFTERPRVNEWVAEITKRPASQKILQ	AT4G02520	C3	18807353	18808456
	BnaCnng19060D	BnGST32	BnaCnng19060D	MAGIKVFGNAASTSTRRVLLALHEKNLDFELVNIDLKDGEHKKEPFLSRNPFGKVPAFEDGDLKLFESRAITQYIAHRYESQGTNLLPADFKNPAHYAIMAIGMEVEAHQFDPVASKLVWEQVIKNFVGLTTDQAVVAEEEAKLAKVLDVYEARLKEFKYLAGDTFTLTDLHHIPVIQYLLGTPTKKLFAERPRVNEWVAEVTKRPASQKIHQ	AT4G02520	Cnn_random	17820091	17821080
	BnaCnng19070D	BnGST33	BnaCnng19070D	MASIKVFGHATTTSTRRVLLTLHEKNLDYELVNVELKDGEHKKEPFLSRNPFGQVPAFEDGDLKLFGMKPITQYIAHRYEGQGTNLLPADSKNIAHYATMSIGMEVEAHQFDPAASKLAWEELFKHIYGLTTDQAVVAEEEAKLAKVLDVYEARLKEFKYLAGETFTLTDLHHIPVIQYLLGTPTKKLFTERPRVNEWVAEITKRPASQKILQ	AT4G02520	Cnn_random	17822463	17823293
	BnaCnng47740D	BnGST34	BnaCnng47740D	MAGIKVFGHAASTATRRVLLTLHEKNLDFELVHVELKDGEHKKEPFLSRNPFGKVPAFEDGDLKLFESRAITQYIAHRYEEEGTNLLPADSKNISHYAIMAIGMEVEAHHFDPVASKLAWEQVFKLFYGMTTDQAVVEEEEAKLATVLDVYEARLKEFKYLAGETFTLTDLHHIPVIQYLLGTPTKKLFDERPHVSEWVAEITNRPASQKILQ	AT4G02520	Cnn_random	47054271	47055086
	BnaA09g51100D	BnGST35	BnaA09g51100D	MRYTCHLLMDWTKKVYRLVPNWKRESEVKNLGYKVHGNPFSTSTRRVLAVLLEKGLSYESITVDLKSGEHKTESFLSLNPFGQIPVFVDGNIKLHESRAITQYIAYVHSTRGTQLLYLQSHETMAILTVWMEIEAHQFDPFASKLTWEQAIKPIYGLETDQVVVRENEANLEKVLDIYEKRLGKYRFLVCNTFTLADLHHLPNIQYLLGTPTKRLFEDRPKVLKWVGEITGREAWKMACDHEKYWFGKQTK	AT1G02950	A9	33668272	33669602
	BnaA10g01550D	BnGST36	BnaA10g01550D	MSNTSHPFMDCLKMVFNLFPNWKRATEVKKLVAGYKLHGNPFSTNTRRVLAVLLEKGLSYEPITVDLKTGEHKKDSFLGLNPFGQVPVLEDGNLTLCESRAITQYIAYVHSSRGTQLLNLQSHETMAILTMWMEIEAHQFDPLASKLTWELVIKPLYGLETDHMVVKENEAGLEKVLDVYEKRLGESRFLACNTFTLVDLHHLPNIQFLLGTPTKRLFENRPKVRNWVHEITSREAWKMACDPEKSWFVNQGK	AT1G02950	A10	786856	788146
	BnaC03g47720D	BnGST37	BnaC03g47720D	MLSVPSPNYAFLTSISSVNISHKCVREQMMIRRFNTTPKQALHHSLSSCIILYEYIYSKEDNETGCHFIPHVTDCGFAVIMEDDERFETLETIVRRRYCVEESTLMVITYGIPDWMLSLKGYKVHGDPFSTNTRRVLAVLLEKGISYEPITVDLKTGEHKRESYLSLNPFGQVPVFEDGNIKLCESRAITQYIAYVHSSRGTQLLNLQSHKTMATLTMWMEFEAHQFDPFASVLTWEQVIKPIYGLETDQTVVEENETGLENVLNVYEKRLQESRFLACNTFTLVDLHHLPNIQYLLGTPTKKLFENRPKVRTWVDDITGREAWKLACDHDKS	AT1G02950	C3	32744890	32755486
	BnaC03g47760D	BnGST38	BnaC03g47760D	MDYRRLVSKLMPSWKREAEVKMLEGYKIHGHPFSTNTRRVLAVLLEKGLLYEPITVDLKSGEHKSESFLSLNPFGQVPVFEDENVKLFESRAITQYIAYLHSARGTQLLSLESEETLATLTMWMEIEAHQFDPFASRLTWEQVIKPLYGLETDHTVVKENEAGLEQVLNVYEKRLGESRFLACNTFTLVDLHHLPNIQYLFETPTKTLLENRPRYVGG	AT1G02950	C3	32775026	32776245
	BnaC05g01590D	BnGST39	BnaC05g01590D	MSNTSHPFMDCLKMVFNLFPNWKRATEVKKLGYKLHGNPFSTNTRRVLAVLLEKGLSYEPITVDLKTGEHKKDSFLGLNPFGQVPVLEDGNLTLCESRAITQYIAYVHSSRGTQLLNLQSHETMAILTMWMEIEAHQFDPLASKLTWELVIKPLYGLETDHMVVKENEAGLEKVLDVYEKRLGDSRFLACNTFTLVDLHHLPNIQFLLGTPTKRLFENRPKVRNWVHEITSREAWKMACDPEKSWFGAGYKIYGYPSSPNTRRALAVLHEKGLSFDRITVNLTTGDQQKPSFLPINASFTDRSLDYLCSKICLGLNSWSSIPFLLIHISVWST	AT1G02950	C5	820968	823389
	BnaC08g45920D	BnGST40	BnaC08g45920D	MRYTCHLLMDWTKKVYRLVPNWKRESEVKNLGYKVHGNPFSTSTRRVLAVLLEKGLSYESITVDLKSGEHKTESFLSLNPFGQIPVFVDGNIKLHESRAITQYIAYVHSTRGTQLLYLQSHETMAILTVWMEIEAHQFDPFASKLTWEQAIKPIYGLETDQVVVKENEANLEKVLDIYEKRLGKYRFLACNTFTLADLHHLPNIQYLLGTPTKRLFEDRPKVLKWVGEITGREAWKMACDHEKYWFGKQTK	AT1G02950	C8	38318235	38319568
	BnaA10g01540D	BnGST41	BnaA10g01540D	MSSSKLSVTLALMIVIMSISYEAYALAHKDGYKIYGYPSSPNTRSALAVLHEKGLSFDRITVNLTTGDQQKPSFLPINPFGQVPVFLDGHLKHLFSLESRAISLYIETVHRSRGTKLLNHKNYKKMGTETMWMYVESFEFDPPASILGLKADYKVVNETETNLGKVLDVYEERLKNSRFLASNRFTLADLFHLPNIEYLMNTTTKRLFETRPNVHRWVAKITARPAWKKACDAKAWYDKKKN	AT1G02940	A10	785137	786362
	BnaA08g27280D	BnGST42	BnaA08g27280D	MAGIKVFGHPASTATRRVLIALHEKDLDFELVHVELKDGEHKKEPFLSRNPFGKVPAFEDGDFKLFESRAITQYIAHEYADKGNQLLSPGSKNMAILAMGMEIEAHEFDSVASKLGWEQIFKNFFGLTTDQAVVKEEEVKLGKVLDNYEARLGESKYLASDHFTLVDLHHIPVIQYLLGTPTKKLFEERPHVSAWVADITSRPSSQKILL	AT1G02930	A8	18235256	18236066
	BnaA10g01510D	BnGST43	BnaA10g01510D	MAGIKVFGHPASTATRRVLIALHEKELDFELVHIDLKDGEHKKEPFLSRNPFGKIPAFEDGGFKLFESRAITQYIAHEYADKGNQLLSPGSKNMAILAMGMEIEAHEFDSVASKLGWEQIFKNFFGLTTDQAVVKEEEVKLGKVLDNYEARLGESKYLACDHFTLVDLHHIPVIQYLLGTPTKKLFDERPHVSAWVADITSRPSSQKVLL	AT1G02930	A10	778459	779419
	BnaC05g01540D	BnGST44	BnaC05g01540D	MAGIKVFGHPASTATRRVLIALHEKKLDFELVHIDLKDGEHKKEPFLSRNPFGKIPAFEDGDFKLFESRAITQYIAHEYADKGNQLLSPGSKNMAILAMGMEIEAHEFDSVASKLGWEQIFKNFFGLTTDQAVVKEEEVKLGKVLDNYEARLGESKYLACDHFTLVDLHHIPVIQYLLGTPTKKLFDERPHVSAWVADITSRPSSQKILL	AT1G02930	C5	812931	813891
	BnaA05g00270D	BnGST45	BnaA05g00270D	MGGGIKVHGVPISTATMRVLATLYEKGLDFELVPVDMKAGAHKQEPLISLNPFGQIPALLDGDLTLFESRAITEYIADEYNNKGEKLLCQSCKKLKAITKVWLQVEGQQFDPIASKLAFERVFKGMLGMTTDPAAVEDLEAKLVKVLDIYEARLSKSPFLAGDCFTLADLHHLPIIYYLMGTDSKKLFESRPKVSEWIKKITARPSWVKVLNLQKQ	AT2G47730	A5	118074	118891
	BnaC03g26120D	BnGST46	BnaC03g26120D	MASIKVHGVPMSTATMRVLAALYEKELEFELIPVDMRAGAHKQEPFLSLNPFGQIPALQDGDLTLFESRAITEYIADEYSEKGEKLMCPGCNKVKALTKVWLNVEGQQFDPIASKIAFERVFKGMFGMTTDPAAVQDLEGKLVRVLDIYEARLSKSEFLACDCFTLADLHHLPVIHYLMGTDSKALFESRPKVCEWVKKITARPAWAKVVDLQKQ	AT2G47730	C3	14755344	14756144
	BnaC04g00150D	BnGST47	BnaC04g00150D	MRVLATLYEKGLDFEIVPVDMKAGAHKQEPLISLNPFGQIPALLDGDLTLFESRAITEYIAEEYSDKGEKLLCQGCKKLKATTKVWLQVEGQQFDPIASKLAFERVFKGMLGMTTDPAAVEDLEAKLVKVLDIYEARLSKSPFLAGDCFTLADLHHLPIIYYLMGTDSKKLFESRPKVKEWIKKITARPAWVKVLHLQKQ	AT2G47730	C4	46085	46870
	BnaAnng37730D	BnGST48	BnaAnng37730D	MITILQSQLLPPPPPIKLRHSSLLFSPSQHSRPNLKFTSKSSPSPPTITMASIKVHGVPMSTATMRVLAALYEKDLEFELIPVDMRAGAHKQEPFLSLNPFGQIPALQDGDLTLFESRAITEYIADEYSEKGEKLMCPGCNKAKALTKVWLNVEGQQFDPIASKIAFERIFKGMFGMTTDPAAVQELEGKLVRVLDIYEARLSKSEFLACDCFTLADLHHLPVIHYLMGTDSKALFESRPKVCEWVKKITARPAWAKVVDLQKQ	AT2G47730	Ann_random	42759470	42760579
	BnaA03g14140D	BnGST49	BnaA03g14140D	MVLKVYGPHFASPKRALVTLIEKGVAFETVPVDLMKGEHKQPAYLALQPFGTVPAVVDGDYKIFESRAVMRYVAEKYRSQGPDLLGKTVEERGQVEQWLDVEATTYHPPLLNLTLHIMFASVMGFPSDEKLIKESEEKLSAVLDVYEAHLSKSKYLAGDFVSLADLAHLPFTDYLVGPIGKAYMIKDRKHVSAWWDSISSRPAWKETLEKYSFPA	AT2G30860	A3	6496009	6496878
	BnaA04g17910D	BnGST50	BnaA04g17910D	MVLKVYGPHFASPKRALVTLIEKGVPFETVPVDLMKGEHKQPAYLALQPFGTVPAVVDGDYKIFESRAVMRYVAEKYRSQGPDLLGKTVEDRGQVEQWLDVEATTFHPPLLNLTLHIMFASVMGFPSDEKLIKESEEKLSAVLDVYEAHLSKSKYLAGDFVSLADLAHLPFTDYLVGPIGKAYMIKDRKHVSAWWDDISSRPAWKETLEKYSFPA	AT2G30860	A4	14449238	14450111
	BnaC03g17110D	BnGST51	BnaC03g17110D	MVLKVYGPHFASPKRALVTLIEKGVAFETVPVDLMKGEHKQPAYLALQPFGTVPAVVDGDYKIFESRAVMRYVAEKYRSQGPDLLGKTVEERGQVEQWLDVEATTYHPPLLNLTLHIMFASVMGFPSDEKLIKESEEKLSAVLDVYEAHLSKSKYLAGDFVSLADLAHLPFTDYLVGPIGKAYMIKDRKHVSAWWDSISSRPAWKETLEKYSFPA	AT2G30860	C3	8737923	8738818
	BnaC04g41510D	BnGST52	BnaC04g41510D	MVLKVYGPHFASPKRALVTLIEKGVPFETVPVDLMKGEHKQPAYLALQPFGTVPAVVDGDYKIFESRAVMRYVAEKYRSQGPDLLGKTVEDRGQVEQWLDVEATTFHPPLLNLTLHIMFASVMGFPSDEKLIKESEEKLAAVLDVYEAHLSKSKYLAGDFVSLADLAHLPFTDYLVGPIGKAYMIKDRKHVSAWWDDISSRPAWKETLEKYSFPA	AT2G30860	C4	42327763	42328642
	BnaA03g14150D	BnGST53	BnaA03g14150D	MVLTIYAPLFASSKRAVVTLVEKGVEFETVNVDLMKGEQRQPEYMAIHPFGKIPVLVDGDYKIFESRAIMRYIAEKYRSQGPDLLGKTIEERGQVEQWLDVEATSYHPPLLALTLNIVFAPLMGFPADEKVIKESEEKLGEVLDVYEAQLSKNEYLAGDFVSLADLAHLPFTEYLVGAIGKGYMIKDRKHVSAWWDKISNRAAWKEVSEKYALPV	AT2G30870	A3	6498453	6499583
	BnaC03g17120D	BnGST54	BnaC03g17120D	MVLTIYAPLFASSKRAVVTLVEKGVEFETVNVDLMKGEQRQPEYMAIQPFGKIPVLVDGDYKIFESRAIMRYIAEKYRSQGPDLLGKTIEERGQVEQWLDVEATSYHPPLLALTLNIVFAPLMGFPADEKVIKESEEKLGEVLDVYDAQLSKNEYLAGDFVSLADLAHLPFTEYLVGAIGKGYMIKDRKHVSAWWDKISNRAAWKEVSEKYALPV	AT2G30870	C3	8740681	8741882
	BnaA05g32420D	BnGST55	BnaA05g32420D	MVVKLFGQIKAGNPQRVLLCFLEKGIEFEVIHVDLNTFEQKKPEYLLRQPFGQVPAIEDGDLKLFESRAISRYYATKYADQGTDLLGKTLEQRAIVEQWMEVEANYFNVVVLPLVINIVFTPKFDVALVEELKVKLDKVLDVYENQLATNRYLAGAEFSLADLTHMPGMRYIMNEAGLGSMITSRENVNRWWNEISARPAWKKLMEMAAY	AT3G03190	A5	22166276	22167133
	BnaCnng06300D	BnGST56	BnaCnng06300D	MVVKLFGQIKAGNPQRVLLCFLEKGIEFEVIHVDLNTFEQKKPEYLLRQPFGQVPAIEDEDLKLFESRAISRYYATKYADQGTDLLGKTLEQRAIVEEWMEVEANYFNVVVLPLVINIVFTPKFDVALVEELKVKLDKVLDVYENQLATNRYLAGAEFSLADLTHMPGMRYIMNEAGLGSMVTSRENVNRWWNEISARPAWKQLMEMAAY	AT3G03190	Cnn_random	5605113	5605947
	BnaA02g03440D	BnGST57	BnaA02g03440D	MVVKLYGQVTAACPQRVLLCFLEKEIEFEIVHVDLDTLEQKKPEHLLRQPFGQVPAIEDGDFKLFESRAIARYYATKYSNQGTNLLGKSLEHRAIVDQWADVETHYFNVLAFPIVLNLVIKPRLGEECDAVLVEELKAKLGVVLDIYENRLASNRFLAGDEFTMADLTHMPAMGYLMRTDVNQMVKARVNMNRWWEELTARPAWKKLMKMAGFEA	AT5G17220	A2	1531616	1532424
	BnaA10g17440D	BnGST58	BnaA10g17440D	MVVKLYGQVTAACPQRVLLCLLEKEIEFEIIHIDLDTLEQKRPEHLLRQPFGQVPAIEDGDFKLFESRAIARYYATKYADQGTNLLGKSLEHRAIVDQWADVEVGYFNVLVHPLVMNLVIKPRLGEECDAVLVEELKVKLGVVLDIYENQLASNRFLAGDEFTMADLTHMPAMGYLMRTNINRIVKDRVNMNRWWEEVTARPAWKKLMKMAGF	AT5G17220	A10	12914359	12915158
	BnaC02g07090D	BnGST59	BnaC02g07090D	MVDSLMRVTAACPQRVVLCFLEKEIEFEIVHVDLDTLEQKKSEHLLRQPFGQVPAIEDGDFKLFESRAIARYYATKYSNQGTNLLGKSLEHRAIVDQWADVETHYFNVLAFPIVLNLVIKPRLGEECDVVLVEELKAKLGVVLDIYENRLASNRFLAGDEFTMADLTHMPAMGYLMRTDVNQMVKARVNMNRWWEEITARPAWKKLMKMAGFEA	AT5G17220	C2	3772015	3774834
	BnaC02g07110D	BnGST60	BnaC02g07110D	MMAQIIASVGSGCFCCRKGPAPSRSKWIISLICFIVSWFTFVIAFLVLLSGAALNDEHAEEAAFPDAYFCYTVGTGVFSTGSVLSLVTIALGIVYYLCLNSSNQNVGVTRTVANQGGGIAMGQPQIPERGEDPVFVTAACPQRVVLCFLEKEIEFEIVHVDLDTLEQKKSEHLLRQPFGQVPAIEDGDFKLFESRAIARYYATKYSNQGTNLLGKSLEHRAIVDQWADVETHYFNVLAFPIVLNLVIKPRLGEECDVVLVEELKAKLGVVLDIYENRLASNRFLAGDEFTMADLTHMPAMGYLMRTDVNQMVKARVNMNRWWEEITARPAWKKLMKMAGFEA	AT5G17220	C2	3776747	3778692
	BnaC09g40740D	BnGST61	BnaC09g40740D	MVVKLYGQVTAACPQRVLLCLLEKKIEFEIVHIDLDTLEQKRPEHLLRQPFGQVPAIEDGDFKLFESRAIARYYATKYSDQGTNLLGKSLEHRAIVDQWADVEVGYFNVLVHPLVMNLVIKPRLGEECDAALVEELKVKLGVVLDIYDNQLASNRFLAGDEFTMADLTHMPAMGYLMRTDINRIVKDRANMNRWWEEVTARPAWKKLMKMAGF	AT5G17220	C9	43079966	43080811
	BnaA04g00390D	BnGST62	BnaA04g00390D	MAMKVYGNGMSVCVARVLLCLHEKETEFELVPVDLFACHHKLPSFLSMNPFGQVPVLQDDDLTLFESRAITAYIAEKHKDKGTDLTRHADAKEAAIVKLWSEVESHHFNPAISAVIHQLIVVPLQGKTPDAAIVEENLEKLGKVLDVYEEKLGKTKYLAGDSYTLADLHHVPYTYYFMKTCHAGLVNDRPKVKAWWEDLCSRPAFLKVSPGLTVAPATN	AT3G62760	A4	230695	231530
	BnaC04g21220D	BnGST63	BnaC04g21220D	MVMKVYGDGMSACVARVLLCLHEKETEFELVPVDLFSCHHKLPSFLSMNPFGQVPVLQDEDLTLFESRAITAYIAEKHKDKGTDLTRHADAKEAAIVKLWSEVESHHFSPAISAVIHQLIVVPLQGKTPDAAIVEENLEKLGKVLDVYEEKLGKTKYLAGDSYTLADLHHVPYTYYFMKTGHAGLVNDRPNVKAWWEDLCSRPAFLKVSPGLTVAPATN	AT3G62760	C4	22109616	22110447
	BnaA09g08250D	BnGST64	BnaA09g08250D	MEDQKMKLHCGFIFSNWTAMFGLHEKSLDFELVFVDWVAGEARTKTFLSNLNPFGQVPVLEDGDLKLFESKAITRYLAEQYKDVGTDLLPNDAKERAIVSMWMEIDTNQFLPLASTLIRELVTKPYQGLATDFTSVQENKEKLSEVLNIYEARLGESCYLAGESFTLADLHHLPPIHYMLKMEEEGVKDLIYSRPNVTAWVEKMQSRPAWLKTVVKGDHIFELMKQRRMPMQLDSPCQEVTGLAQKTAMVTENT	AT1G49860	A9	4038157	4040179
Lambda	BnaC02g03510D	BnGST65	BnaC02g03510D	FIVSNEYMVIYCFGSLPDLNLTQGLQENIKLVPIDLPNRPAWFKEKVNPANKVPALEHNGKIMGESLDLIKYVDSNFEGPSLYPLDPEKRDFGEDMLKYVDTTFTKVVFGSFKGDPAKDTASVFNHLENALQKFDGGPFFLGDLSLVDVAYIPFVQRFQVFLGEVFKYDITAGRPKLAAWIEEMNKMVAYTQTITESGYVINFFKKFMCYKFLDLVGLLASVLNKQDLRFAILFHFITRDLGSSIYLSI	AT5G02790	C2	1665141	1667824
	BnaAnng00470D	BnGST66	BnaAnng00470D	MFFSLLFIERSLVEDRQVPLDATSNLPTLFDGTTRLYISYTCPFAQRVWITRNLKGLQENIKLVPIDLPNRPAWFKEKVNPANKVPALEHNGKIMGESLDLIKYVDRNFEGPSLYPLDPEKRDFGEDMLKNVDTTFSKVVFGSFKGDPAKDTAPVFDHLENALQKFDDGPFFLGDLSLVDVAYIPFVQRFQVFLGEVFKYDITAGRPKLAAWIEEMNKMVAYTQTITDSEYVINFFKKFMLIDSGFSFAVNLYTASSSMLVYMKIVYRQGDKYPKNATCHIRRRQV	AT5G02790	Ann_random	435329	437864
	BnaA09g54850D	BnGST67	BnaA09g54850D	MSAGVRVSVCSSYPSLALPSKDVSLPSSSLYFGRKIHRSSFDTDLKLRCNSNGTRRTKPVLAVTSSSRVPELDSSSEPPQVFDGSTRLYISYSCPFAQRAWLARNYKNLQDKIELVPIDLKNRPAWYKEKVYPANKVPALEHNNRVIGESLDLIKYIDTNFEGPSLAPNSVEKEAFADELISYTDSFSKAVRATLSGEDSDAADGAFDYIEKALSKFKEGPFFLDLFSLVDVAYVPFIERFHLIFKDVMNVDITSGRPNLALWIEEMNRIEAYTETRQDPQELVERYKKRAQAEARP	AT3G55040	A9_random	2830462	2831959
	BnaC08g25890D	BnGST68	BnaC08g25890D	MSAGVRVSVCSYPSLALPSRDVSPPSSSLYFGRKSHRSSFDIDLKLRCNSNETRRTKPVLAVLSSNRVPELDSSSEPPQVFDGSTRLYISYSCPFAQRAWLARNYKNLRDKIELVPINLKNRPAWYKEKVYPANKVPALEHNNKVIGESLDVIKYIDANFEGPSLAPNSVEKEAFADELISYTDSFSKAVRSTLSGEDIDAADVAFDYIEKALSKYKYPKYKGGPFFLCRFSLVDIAYIPFIERFHLIFKDVMNVDITAGRPNLAYWLKEMNTMEHYTETRQDPQEIIERYKKRAQAEARP	AT3G55040	C8	27464180	27465786
	BnaAnng00480D	BnGST69	BnaAnng00480D	MASPSVLEHRPASLDATADPPALFDGTTRLYTSYGCPYAQRVWITRNFKGLQEKIKLVPLNLGNRPAWYKDKVYPENKVPALEHNGKIIGESLDLIKYLDNTFEGPSLFPEDQAKREFGEELLKYTDTFTKTMWASLKGDPFTETAPVLDYLENSLYKFDDGPFFLGQFSLVDIAYIPFIERFQIALNELFKCDITVERPKLSAWIEEMNKIDAYVQTKTDSKEIVEIFKRKLMVRSYEYCFGSLLDLNLTRVFILAVRKQALSSEVYEQLDGLWI	AT5G02790	Ann_random	437973	439463
Theta	BnaA04g11010D	BnGST70	BnaA04g11010D	MKLKVYADRMSQPSRAVIIFCKVNGIEFDEVLIILAKRQQLSPEFKEINPLGKVPTIVDGRLKLFESHAILIYLSSAFPSVADHWYPNDLSKRAKIHSVLDWHHSNLRPGAAGYVMNSVLAPFLGGSLDSKAAAEAEQILTKSLSTLETFWLKGNAKFLLGSNQPSIADLSLVCELMQLQVLDEKDRLRLFSPYKKVEEWIENTRKATQPHFDVVHKTLYGAKDKFEKQRKMGTTTVSKPGFQSKM	AT5G41240	A4	9543777	9545236
	BnaA07g15320D	BnGST71	BnaA07g15320D	MKLKVYADRMSQPSRAVIIFCKVNGIEFDEVLIILAKRQQFSPEFKEINPLGKVPSIVDGRFKLFESHTILIYLASAFPSVADHWYPNDLSKRAKIHSVLDWHHTNLRPGAAGYVMNTVLAPFLGRSLDSKAAAEAEKILTKSLSTLETFWLKGNAKFLLGSNQPSIADLSLVCELMQLQVLDEKDRLRLFSPYKKVEEWIENTRKATQPHFDVVHKTLYGAKDKFDKQRKMSKPGLQSKM	AT5G41210	A7	13270975	13272356
	BnaC04g33050D	BnGST72	BnaC04g33050D	MKLKVYADRMSQPSRAVIIFCKVNGIEFDEVLIILAKRQQLSPEFKEINPLGKVPTIVDGRLKLFESHAILIYLSSAFPSVADHWYPNDLSKRAKIHSVLDWHHTNLRPGAAGYVMNSVLAPFLGGSLDSKAAAEAEQILTKSLSTLETFWLKGNAKFLLGSSQPSIADLSLVCELMQLQVLDEKDRLRLFSPYKKVEEWIENTRKATQPHFDVVHKTLYGAKDKVEKQRKMGTTVSKPAFQSKM	AT5G41240	C4	34732402	34733851
	BnaC06g42280D	BnGST73	BnaC06g42280D	MKLKVYADRMSQPSRAVIIFCKVNGIEFDEVLIILAKRQQLSPEFKEINPLGKVPTIVDGRFKLFESHAILIYLASAFPSVADHWYPNDLSKRAKIHSVLDWHHTNLRPGAAGYVMNTVLAPFLGRSLDSKAAAEAEKILTKSLSTLETFWLKGNAKFLLGSSQPSVADLSLVCEIMQLQVLDEKDRLRLFSPYKKVEEWIENTRKATQPHFDVVHKTLYGAKDKFDKQRKMSKPGLQSKM	AT5G41210	C6_random	1681129	1682535
Tau	BnaA05g12550D	BnGST74	BnaA05g12550D	MTENEGKVKLLGCWASPFSRRVEMALKRKGIPYEYLEEALPNKSPLLLELNPIHKKVPVLVHNDKILPESHLILEYIDQTWSNNPILPQDPYEKAMARFWAKFIDEQILTVGFRSLVKAEKGREVAIEEAREKFAFLEKEVTGKDFFGGKTIGFVDMVAGSIIPFCLARLWEGMRIDVIPEDEFPELNRWIKNLKDIESVRECIPHREKQIEHMMKVSERYKLA	AT2G29490	A5	7240885	7241654
	BnaC04g54530D	BnGST75	BnaC04g54530D	MAENEGKVKLLGCWASPFSRRVEMALKLKGIPYEYLEEALPNKSPLLLELNPIHKKVPVLVHNDKILPESHLILEYIDQTWSNNPILPQDPYEKAMARFWAKFIDEQILTVGFRSLVRAEKGREAAIEEAREKFAFLEKEVTRKNFFGGKTIGFVDMVAGSIIPFCLARLWEGMRIDVIPEDEFPELNRWIKNLKDIESMRECIPHREKQIEHMMKVSERYKLA	AT2G29490	C4_random	1790289	1791062
	BnaA04g28580D	BnGST76	BnaA04g28580D	MAKKEECVKLLGFWISPFSRRVEMALKLKGVPYEYLEEDLPKKTPLLLELNPVHKKVPVLVHNDKILSESHVILEYIDQTWSNNPFLPQDPYEKAMARFWAKFVDEQILAAGFMPLIKPKKGIEVAIEETRELIMFLEKEVTGKDFFGGETIGFLDMVAGTMIPFCLVRAWECMGIDMISEEKFPGLSRWIKKLNEVEIVRECIPPKEKHIERMNKIIEKSKSS	AT2G29480	A4_random	871597	872390
	BnaC04g40570D	BnGST77	BnaC04g40570D	MAKKEERVKLLGFWISPFSRRVEMALKLKGVPYEYLEEELPKKSPLLLELNPVHKKVPVLVHNDKILSESHVILEYIDQTWSNNPILPQDPYERATARFWAKFVDEQILPAGFMPLVKPEKGIEVAIEETRELIMFLEKEVTGKDFFGGKTIGFLDMVAGTMIPFCLARAWECMGVDMISEDKFPGLDRWIKKLNEVEIVRECIPPKEKHIERMNKIIERSKSS	AT2G29480	C4	41477917	41478728
	BnaA04g28590D	BnGST78	BnaA04g28590D	MAEKEEDVLLIGSWASPFSRRVEMALKLKGVPYDYSDEDYLVTKSPLLLQLNPIYKKVPVFVHKGKVLLESHLILEYIDQTWTRNPILPQDPYGKAMARFWAKFVDEQVTLIGFRSLVKSEEIDVAIKEAQELITYLEKEITGKMFFGGETIGFLDMVVGSMIPFCLVRGWEGMGIDMIPNEQFPELNRWIEKIKEIEIVRECIPNREKNIEHMMKIVGRIKAASKTA	AT2G29470	A4_random	874714	875757
	BnaC04g40560D	BnGST79	BnaC04g40560D	MAEKEEYVKLIGSWASPFSRRVEMALKLKGVPYDYSDEDYLVTKSPLLLQLNPIYKKVPVFVHKGKVLLESHLILEYIDQTWTRNPILPQDPYGKAMARFWAKFVDEQVTLIGFRSLVKSEEIDVAIKEAQELITYLEKEITGKMFFGGETIGFLDIVVGSMIPFCLVRGWEGMGIDMIPKEKFPELNRWIEKIKEIEIVRECIPNREKNIEHMMKIVGRIKAASKTP	AT2G29470	C4	41475197	41476141
	BnaA04g28600D	BnGST80	BnaA04g28600D	MATKEEDVKLLGFWASPFSRRVEMALKLKGVSYEYLEQDIFNKSALLLELNPVFKKVPVLVHKGKILAESHLILEYIDQTWKNNPILPQDPYEKAMARFWAKFVDEQVGPVCFKSVVKADKGIDVAIEEAQELITFLEKELSGKDFFGGKTIGFLDLVAGSMIPFCVGRAWEGMGIDMIPEEKFPELNRWIKNLNDIEIVRECIPQREKQIEHMMKVAERIKLA	AT2G29460	A4_random	882601	885244
	BnaC04g40550D	BnGST81	BnaC04g40550D	MATKEEDVKLLGFWASPFSRRVEIALKLKGVTYEYLEQDIFNKSALLLELNPVFKKVPVLVHKGKILAESHLILEYIDQTWKNNPILPQDPYEKAMARFWAKFVDEQVGPVCFKSVVKADKGIDVAIEEAQELITFLEKELIGKDFFGGKTIGFLDMVAGSMIPFCVARAWEGMEIDMIPEEKFPELNRWIKNLNGIEIVRECIPNREKQIDHMMKVAERIKLA	AT2G29460	C4	41472179	41473833
	BnaA03g21970D	BnGST82	BnaA03g21970D	MAEKEEVKLLGIWASPFSRRIEMALKLKGIPYDYVEEILEHKSPLLLALNPIHKKVPVLVHNGKTILESQVILEYIDETWKQNPLLPQDPYERSKARFLAKLVDEQIITAGFVSMARADEKGREALAEQTRELIMNLEKELVGKDFFGGKSVGFLDLVAGSMIPFCLERGWEGIGLKVITEEKFPEYSRWVKNLEKVEAVKDCIPPREKHVEHMNYMGERIRSA	AT2G29450	A3	10398675	10399434
	BnaA05g12560D	BnGST83	BnaA05g12560D	MAEKEEVKLLGIWASPFSRRIEMALKLKGVPYEYFEEILEKKSPLLLALNPIHKKIPVLVHNGKTILESQVILEYIDETWKHNPLLPRDPYERSKARFLAKLVDEQIITAGFVSMARADEKGREVLAEQTRELIMNLEKELVGKDFFGVKTVGFLDLVAGSVIPFCLERGWEGIGLEVISEEKFPEYKRWVKNLEKVDFVKDCIPPKEKHVEHMNHMGERIRSA	AT2G29450	A5	7244097	7244900
	BnaC04g13950D	BnGST84	BnaC04g13950D	MAEKEEVKLLGIWASPFSRRIEMALKLKGVPYEYVEEILEKKSPLLLALNPIHKKVPVLVHNGKTILESQVILEYIDETWKHNPLLPQDPYERSKARFLAKLVDEQIITAGFVSMARADEKGREVLAEQTRELIMNLEKELVGKDFFGGKTVGFLDLVAGSVIPFCLERGWEGIGLEVISEEKFPEYKRWVKNLQKVDFVKDCIPPKEKHVEHMNHMGQIIRSA	AT2G29450	C4	11341412	11342215
	BnaCnng76180D	BnGST85	BnaCnng76180D	MAEKEEVKLLGIWASPFSRRIEMALKLKGIPYDYVEEILEHKSPLLLALNPIHKKVPVLVHNGKTILESQVILEYIDETWKQNPILPQDPYERSKARFLGKLVDEQIITAGFVSMARADEKGREALAEQTRELIMNLEKELVGKDFFGGKSVGFLDLVAGSMIPFCLERGWEGIGLKVITEEKFPEYSRWVKNLEKVEAVKDCIPPREKHVEHMNYMGERIRSA	AT2G29450	Cnn_random	77241496	77242242
	BnaA04g28630D	BnGST86	BnaA04g28630D	MAERSEEVKLLGMWASPFSRRVEIALTLKGVPYEFSEQDITNKSPLLLQSNPVHKMIPVLLHNGKPISESLVILEYIDDTWQNNPILPQDPYDRATARFWARFVDEQVYVTAMKVVGKVGEEKDAAVEATRDLLKLLEKELVGKDFLGGESLGFVDIVATLVAFWLMRTEEVVGVKVVPVEMFPEIHRWVKNLLDVDVIKKCIPPEDEHLDYIRARMESLKLKSV	AT2G29420	A4_random	890175	890925
	BnaC04g40520D	BnGST87	BnaC04g40520D	MAERSEEVKLLGMWASPFSRRVEIALTLKGLPYEFSEQDIANKSPLLLQSNPVHKMIPVLLHNGKPISESLVILEYIDETWQNNPILPQDPYDRAIARFWARFVDEQIYVTAMKVVGKVGEEKDAAVEATRDLLKLMEKELVGKDFLGGESLGFVDIVATLVAFWLMRTEEVVGVKVVPVEMFPEIHRWVKNLLDVDVIKKCIPPEDEHLNYIRARMDSLKLKSV	AT2G29420	C4	41460812	41461565
	BnaC01g39170D	BnGST88	BnaC01g39170D	MNQEEQVQVLGLWGSPFSKRVEMVLKLKGIPYEYIEEDVYVQKSPMLLKLNPIHKKVPVLVHQGKSIAESLVIVEYIEDTWKTSYPLLPHDPYERSMARFWAKYVDDKVMLTLWKACWGPESEREKMVEEAYDGLKYLEEDLGDKQFFGGETIGFVDIAADFIAYWFGIAQEASGVMIMTAERFPKLQRWSQNFVRNNIIKEVLPPKEKLMALFKAQFGNNASNEA	AT3G09270	C1	37906815	37907888
	BnaA06g21920D	BnGST89	BnaA06g21920D	MEEETGNKVILHGTFMSPYSKRVELALKLKSIPYLFVQEDLHNKSQTLLQYNPVHKKVPVLVHKGKPISESLFIIEYIDETWRNGPQLLPQDPYRRSKVRFWASYIQLHLFDVVMKVVKSEGEEQEIALTEVKEKLSIIEKEGLKEIFSDTNGKPTVTDETMSLVDIVMCTLLSPYKAHREVLGLKIVDPETLPGVYCWLNAINETDVVKDLSPPYEQVLEILRTFRQMSLSRS	AT5G62480	A6	15359014	15359719
	BnaC03g51650D	BnGST90	BnaC03g51650D	MEDETENKVILHGTFVSPYSKRVELALKLKSIPYLFVQEDLHNKSQALLQHNPVHKKVPVLVHKGKPISESLFIIEYIDETWRNGPQLLPQDPYKRSKVRFWASYIQLHLFDVVMKVVKTEGEEQEKALTEVKEKLSIIEKEGLKDIFSDTNGKPTLTNETMSLVDIVMCTLLSPYKAHEEVLGLKIVDPETVPGVCSWLTAINETDVVKDLSPPYEQVLEILRAFRQMSLSRS	AT5G62480	C3	36273862	36274567
	BnaA07g31660D	BnGST91	BnaA07g31660D	MEEKKSKVILHGMWASTYSKRVEIALKLKGISYEYVEEDLKNKTESLIQLNPVLKKIPLLVHDGKPVADTQVILDYIDETWKNSPRFYHEDPYERAQVRFWVSYINQQQVFDVVARVLYQKGEAATRSVEVARERFRVLEEGLKKHFPNKIIRENDDVGLLDITIIASFGVHKVFHESIGVEIIDPVNTPTLYNWIEQLQKLPVIKEVEVPHDRLVTFLQKYRQEHLQQAANA	AT1G74590	A7	22053366	22054140
	BnaC06g35480D	BnGST92	BnaC06g35480D	MEEQKSKVILHGMWASTYSKRVEIALKLKGISYEYVEEDLKNKTETLIQLNPVHKKIPLLVHDGKPVAESQVILDYIDETWMSSPRFYPEDPYERAQVRFWISYINQHVFDVMARVLYQKGEAATRSVEVARERFEVLEEGLKKHFPNKIIRGNDDVGLLDIIIIASFGVHKVFHEAIGVEIIDPVNTPTLYNWIEQLQQLPVIKEVEVPHDRLVTFLQKYRQEHLQQAANA	AT1G74590	C6	34429077	34429859
	BnaC06g35490D	BnGST93	BnaC06g35490D	MEEKKSKVILHGMWASTYSKRVEIALKLKGISYEYVEEDLKNKTESLIQLNPVLKKIPLLVHDGKPVADTQVILDYIDETWKNSPRFYPEDPYERAQVRFWVSYINQQVFEVMGRVMLQEGEAQAKSVEEARERFEVLEEGLKKHFPNKTIRGNDDVGLLDIIIIASFGVYKAVHEAIGVEIIDPVNTPTLYNWTEQLQQLPVIKEVEVPHDRLVTFLQKCRQEHLQHGANA	AT1G74590	C6	34430970	34431741
	BnaCnng35440D	BnGST94	BnaCnng35440D	MEENKSKVTLHGMWASTYSKRVEIALKLKGILYEYVEEDLSNKTESLVQLNPVHKKVPLLVHDGKPVAESQVILEYIDETWKNSPRLLPEDSYERAQVRFWVSYINEQVIEVMRKVLFQEGEAQEKAIEEARERFKVLEEGLKKHFPNKIIRENDDVGLLDIIIISTFGSHKDYHELFGVGIIDPVNTPTLYNWIESLKELAVIKEAEVPSDRLVPFLQMYRQMHLQQAANT	AT1G74590	Cnn_random	33770709	33771480
	BnaA02g35770D	BnGST95	BnaA02g35770D	MGLISDEYVRLLGAWPSPFVLRTRIALNLKRVPYEYLEEEDSLNSESVLNYNPVHKQIPILIHGNKPIRESLNIVMYVDETWLSGPPILPSDPFDRAVARFWDVYIDEHCFTSINGVAVAKDEEERKAAIAKLEMCMALLEETFQECSKGRGFFGGDNIGFIDIGFGSMLGPLKVLEKFTGVKFIHPETTPGLFHWVDRFYSHEAVKPVMPDIERLVEFARLKFNTSIFK	AT1G69930	A2_random	523858	525060
	BnaA07g24020D	BnGST96	BnaA07g24020D	MGSMNGSKNDEYVRLLGAWPSPFVLRTRIALNLKRVAYEYLEEEDTLNSESVLNYNPVHKQIPILIHGNKPIRESLNIVMYVDETWLSGPPILPSDPFDRAVARFWDVYIDEHCFTSINGVAVAKDEDERKAAIAKLEQCMALLEETFQECSKGRGFFGGENIGFIDIGFGSMLGPLKVLEKFTGFKFIHPENTPGLFHWADRFYAHEAVKPVMPDIEKLVEFARLKFNTSIFK	AT1G69930	A7	17955375	17956195
	BnaA07g28470D	BnGST97	BnaA07g28470D	MGLLSGVNNDEYVRLLGAWPSPFVLRTRIALNLKRVPYEYLEEEDTLNSESVLNYNPVHKQIPILIHGNKPIRESLNIVMYVDETWLSGPPILPSDPFDRAVARFWDVYIDEHCFTSINGVAVAKDEEERKMAIAKLEQCMALLEETFQECSKGRGFFGGDNIGFIDIGFGSMLGPLKVLEKFSGVKFIHPENTPGLFNWADRFYAHEAVKPVMPDIEKLVEFARLKFNTSIFK	AT1G69930	A7	20552650	20553488
	BnaC06g25020D	BnGST98	BnaC06g25020D	MGSINGSKNDECVRLLGAWPSPFVLRTRIALNLKRVAYEYLEEEDTLNSESVLNYNPVHKQIPILIHGNKPIRESLNIVMYVDETWLSGPPILPSDPFDRAVARFWDVYIDEHCFTSINGVAVAKDEDERKAAIAKLGQCMALLEETFQECSKGRGFFGGENIGFIDIGFGSMLGPLKVLEKFTGFKFIHPKNTPGLFHWADRFYAHEAVKPVMPDIEKLVEFARLKFNTSIFK	AT1G69930	C6	26600729	26601551
	BnaC06g31040D	BnGST99	BnaC06g31040D	MGLMNGVNNDEYVRLLGAWPSPFVLRTRIALNLKRVPYEYLEEEDTLNSESVLNYNPVHKQIPILIHGNKPIRESLNIVMYVDETWLSGPPILPSDPFDRAVARFWDVYIDEHCFTSINGVAVAKDEEERKMAIAKLEQCMALLEETFQECSKGRGFFGGDNIGFIDIGFGSMLGPLKVLEKFSGVKFIHPENTPGLFNWADRFYAHEAVKPVMPDTEKLVEFARLKFNTSIFK	AT1G69930	C6	31689481	31690319
	BnaCnng49200D	BnGST100	BnaCnng49200D	MGLISEEYVRLLGAWPSPFVLRTRIALNLKRVPYEYLEEEDSLNSESVLNYNPVHKQIPILIHGNKPIRESLNIVMYVDETWLSGPPILPSDPFDRAVARFWDVYIDEHCFTSINGVAVAKDEEERKAAIEKLEMCMALLEETFQECSKGRGFFGGDNIGFIDIGFGSMLGPLKVLEKFTGVKFIHPETTPGLFHWADRFYSHEAVKPVMPDIEKLVEFARLKFNTSIFK	AT1G69930	Cnn_random	48638903	48639962
	BnaA02g35760D	BnGST101	BnaA02g35760D	MAQNGSNSTVKLLGTWSSPFALRGRVALHLKSVEYEYIEEADVLNSKSDLLLKSNPIHKKVPVLIHGDVSICESLNIVQYVDESWPSKPSILPSDPKDRAAARFWAHFVDGNCFESIDAAAGAKDEAGRMTAAGSLIECLAALEEGFQKSNKGGDFFGGQNIGYVDIACGAILGPLSVIEAFSAHEAVKPYMPTVAEFIEFAKQKFNV	AT1G69920	A2_random	518291	519062
	BnaA07g28450D	BnGST102	BnaA07g28450D	MAQSGLNSTVKLLGTWGSPFALRAQVALHLKSVEYEYMEEVLNSKSDLLLESNPIYKKVPVLIHGDVSVCESLNIVQYIDESWPSDPSILPSHPSDRAFARFWAHFVDGKCFETINEVAGAKDNDVRMAMAGNLTDCLTSLEEAFQKSSKGGYLFGGENIGFLDIACGAMVGPLSVVEVFSGVKFLNEDTTPGMLQWAEKFRAHEAVEPYLPTVAEFLEFAKKKFNVQ	AT1G69920	A7	20545650	20546583
	BnaA07g28460D	BnGST103	BnaA07g28460D	MLKSKKTDSSISRDTTQIKKRQKTEMAQNGSNNTVKLIGTWSSPFALRARIALHLKSVEYEYIEEADVLKSKSDLLLKSNPIHKKVPVLIHGDDSICESLNIVQYVDEAWPSKLSILPSNPRERASARFWAHFVDGKGFESIDAVAGAKDDAGRMAAAGNLMESLAALEEAFQKSSKGGEFFGGENIGYVDIACGAIVGPLSVIEAFSGVKFLSQDTTPGLVQWAERFRAHEAVKPYMPTVAEFVEFAKQKFNVQ	AT1G69920	A7	20548137	20549147
	BnaC06g25030D	BnGST104	BnaC06g25030D	MTQNGSNGTVKLLGTWSSPFALRGRIALHLKSVEYEYIEEATKPGRQSLPSRHCSFLGSLRRRKGYVLLQLFAFESINATPGGAAAGNLMGCLVALEEAFQKSSKGGGFCGGENIGFVDIVCGAIVGPFSVIEVFSGVKLLSPDVTPGLVQWAERFRAHEAVKPYMPSVAEFVEFAKQKLNAQ	AT1G69920	C6	26606727	26607502
	BnaC06g31020D	BnGST105	BnaC06g31020D	MAQSGLNSTVKLLGTWGSPFALRAQVALHLKSVEYEYMEEVLNSKSDLLLESNPIYKKVPVLIHGDVSVCESLNIVQYIDESWPSDPSILPSHPSDRAFARFWAHFVDGKCFETINAVAGAKDNDVRMAMAGNLTDCLTSLEEAFQKSSKGGYLFGGENIGFLDIACGAMVGPLSVVEKFSGVKFLSEDTTPGMLQWAEKFRAHEAVEPYLPTVAEFLEFAKKKFNVQ	AT1G69920	C6	31680995	31681920
	BnaC06g31030D	BnGST106	BnaC06g31030D	MAQNGSKNTVKLIGTWSSPFALRARIALHLKSVEYEYIEEADVLKSKSDLLLKSNPIHKKVPVLIHGGDSICESLNIVQYVDEAWPSKLSILPSNPKERASARFWAHFVDGKGFESIDAVAGAKDDAGRMAAAGNLMESLAALEEAFQKSSKGGEFFGGENIGYVDIACGAIVGPLSVIEAFSGVKFLSPDTTPGLVQWAERFRAHEAVKPYMPTVAEFVEFAKQKFNVQ	AT1G69920	C6	31683698	31684623
	BnaA07g09120D	BnGST107	BnaA07g09120D	MAQNDTVKLIGSWASPFSIRARAALHLKSVKYEYSDEPDVLRSKSELLLKSNPIFKKVPVLIHGDVSICESLNIVQYIDEAWSSGPSILPSHPVERANARFWALFIDEKIFGSLEAVGGAKDDEGRMAAAGKLMENLAILEEAFQKSSKGLGFFGGENIGFLDLACGTLLGPVSVIEAFSGVKFLRQETTPGLIQWAEKFRAHEAVKPYMPTPEEFVAFAKKKFNVE	AT1G27140	A7	9017455	9018648
	BnaA07g09580D	BnGST108	BnaA07g09580D	MAQNDTVKLIGSWVSPFSIRARAALHLKSVKYEYSDEPDSLNIVQYIDEAWSSGPSILPSHPVERANARFWAIFIDEKIITSLEAVGGAKDDEGRMAAAGKLMENLAILEEAFQKNSKGLGFFGGENIGFLDLACGTLLGPVSVIEAFSGVKFLRQETTPGLIQWAEKFRAHEAVKPNMPTPEEFVAFAKKKFNVEWWAFS	AT1G27140	A7	9309117	9310321
	BnaA09g29540D	BnGST109	BnaA09g29540D	MAQNDTVKLIGSWSSPYALRARVALHLKSVKYEYLDEPDVLNSKSELLLKSNPVYKKVPVLIHGDVSICESLNIVQYVDEAWSSGPSILPSHPYERANARFWALFVDDKIFESLDAVGGAKDDEGRMAAAGKLMECLATLEEAFQKSSKGLGFFGGENIGFLDIACGTILGPVSVIEAFSGVKFLREETTPGLIQWAEKFRAHEAVKPYMPTVEEFIAFAKKKFGVE	AT1G27140	A9	22127221	22128032
	BnaC05g19610D	BnGST110	BnaC05g19610D	MAQNNDTVKLIGCWSSPYALRARVALHLKSVKYEYLDEPDVLNSKSELLLKSNPIYKKVPVLIHGDVSICESLNIVQYVDEAWSSGPSILPSHPYERANARFWALFVDDKIFGSLDAVGGAKDDEGRMAAAGKLMECLATLEEAFRKSSKGLGFFGGENIGFLDIACGTILGPVSVIEAFSGVKFLREETTPGLIQWAEKFRAHEAVKPYMPTVEEFIAFAKKKFGVE	AT1G27140	C5	13078438	13079289
	BnaC07g12800D	BnGST111	BnaC07g12800D	MAQNDTVKLIGSWASPFSIRARAALHLKSVKYEYLDEPDSLNIVQYIDEAWSSGPSILPSHPVERANARFWAIFIDEKIFGSLEAVGGAKDDEGRMAAAGKLMENLAILEEAFQKSSKGLGFFGGENIGFLDLACGTLLGPVSVIEAFSGVKFLRQETTPGLIQWAQKFRAHEAVKPYMPTPEEFVAFAKKKFNVE	AT1G27140	C7	18385776	18386950
	BnaA09g14520D	BnGST112	BnaA09g14520D	MGDTEEVKLLGVWFSPYAIRPKIALRIKSVDYDYFEEDLFGSKSELLLKSNPVHKKVPVLIHNNKPILESLNIVEYIDETWNASGPSILPSHPHDRAQARFWSAFVDDKVFLRFFLAKYLLSSSNLN	AT1G59700	A9	8345180	8345564
	BnaA09g14540D	BnGST113	BnaA09g14540D	MGERQEVKLLGTWYSPVVARAKIALRLKSVDYDYFEEDLVKSELLLKSNPVHKKVPVLIHNNKPILESLNIVEYIDETWNASGPSILPSHPHDRSQARFWSAFVDDKWFPTLIATTITKSENAKAKGMDEVGEGLLLLEDAFISISKGKRFFGGEVIGFMDICLGSFLVILKAREKLNGENILDKSKTPSLCKWANEFLADDTVKNVVPEIDRVVKFMREFN	AT1G59700	A9	8372846	8373944
	BnaC08g02920D	BnGST114	BnaC08g02920D	MGERQEVKLLGTWYSPVVARAKIALRLKSVDYDYFEEDLFGSKSELLLKSNPVHKKVPVLIHNNKPILESLNIVEYIDETWNASGPSILPSHPHDRSQARFWSAFVDDKWFPTLIATTITKSENAKAKGMDEVGEGLLLLEDAFISISKGKRFFGGEVIGFMDICLGSFLVILKAREKLNGENILDKSKTPSLCKWANEFLADDTVKNVVPEIDRVVKFMREFN	AT1G59700	C8	2379592	2380640
	BnaC09g15080D	BnGST115	BnaC09g15080D	MGETEEVKLLGVWFSPYAIRPKIALRLKSVDYDYVEEDLFGSKSELLLKSNPVHKKVPVLIHNNKPILESLNIVEYIDETWNASDPSILPSHPHDRAQARFWSAFVDDKWFPALKAAAITKSEEAKEKGMKEVEGGLLQLEEAFVSISKGNPFFGGEAIGFMDICLGSFVGILKAREKLKGEKLLDESKIPFLCKWANEFLSDDTVKNVVPEIDKVVEFLGELEVRAQSAVSKT	AT1G59700	C9	11643326	11647413
	BnaC09g15100D	BnGST116	BnaC09g15100D	MGEREEVKLLGTWYSPVVARAKIALRLKSVDYDYFEEDLFGSKSELLLKSNPVHKKVPVLIHNNKPILESLNIVEYIDETWNASGPSILPSHPHDRSQARFWSAFVDDKWFPTLIATTITKSENAKAKGMEEVGEGLLLLEDAFISISKGERFFGGEVIGFMDICLGSFLVILKAREKLKGENILDKSKTPSLCKWANQFLADHTVKNVVPEIDRVVKFMREFEAETQTRA	AT1G59700	C9	11674014	11675083
	BnaA06g06160D	BnGST117	BnaA06g06160D	MASDEVKVIGAWASPFVMRPRIALNLKSVPYEFLQESFGAKSELLLKSNPVHKKIPVLLHADKPVCESNIIVEYVDETWSASGPSMLPSTPYDRAIARFWAAYIDEKWFPSLKSILKAEGEEEKKAVLAQVEEGNALLEKAFNDCSKGKPFFNGDHIGYLDIAFGCFLAWLRVTELAGGHKLIDEVKTPSLSKWAERFCNDPAVKPVMPETATLAEFAKKIFAKPPA	AT1G10370	A6	3364957	3365739
	BnaC05g07890D	BnGST118	BnaC05g07890D	MATDEVKVIGAWASPFVMRPRIALNLKSVPYEFLQETFGAKSELLLKSNPVHKKIPVLLHADKPVCESNIIVEYVDETWSASGPSMLPSTPYDRAIARFWAAYIDEKWFPSLKSILKAEGEEEKKAVLAQVEEGNALLEKAFIDCSKGKPFFNGEHIGYLDIAFGCFLAWLRVTELAGGHKLIDEVKTPSLSKWAERFCNDPAVKPVMPETATLAEFAKKIFAKPTA	AT1G10370	C5	4009450	4010232
	BnaC05g07900D	BnGST119	BnaC05g07900D	MASDEVKVIGAWASPFVMRPRIALNLKSVPYEFLQETFGAKSELLLKSNPVHKKIPVLIHADKPVCESNIIVEYVDETWSASGPSMLPSTPYDRAIARFWAAYIDEKWFPSLKSILKAEGEEEKKAVLAQVEEGNALLEKAFNDCSKGKAFFNGEHIGYLDIAFGCFLAWLRVTELAGGHKLIDEVKTPSLSKWADRFCNDPAVKPVMPETATLAEFAKKIFAKPPA	AT1G10370	C5	4011949	4012731
	BnaA09g48220D	BnGST120	BnaA09g48220D	MVTGDVKLIGSWASVFVMRARIALNLKSISYEFLQETYGTKSELLLKSNPVHKKIPVLIHDDKPVCESNIIVQYIDEAWSSYGLSILPSQPYDRAIARFWAAYVDDKWFIALRSILTARGEEEKKAAIAEVEERTDHLEKAFIECSNGKPFFNGDHIGYLDIALGSFLGWWKVVELDANHILLDETKTPSLFQWAERFCNDPDVKPLMPETTKLAEFARKLFPKPQA	AT1G10360	A9	32345555	32346543
	BnaC03g48290D	BnGST121	BnaC03g48290D	MVTGDVKLIGSWASVFVMRTRIALNLKSISYEFLQETYGTKSELLLKSNPVHKKMPVLIHADKPVCESNIIVQYIDEAWSSYGPSILPSQPYDRAIARFWAAYVDDKWFIALRSILTARGEEEKKAAIAEVEERTDHLEKAFIECSNGKLITRLSTHQLT	AT1G10360	C3	33232799	33233626
	BnaA02g18860D	BnGST122	BnaA02g18860D	MANEVILLDFWPSMFGMRTRIALREKGIEFEYRDEDLWNKSPLLLETNPVHKKIPVLIHNGKPVCESTIQVQYIDEVWSDKNPILPSDPYQRAQARFWVDFIDKKMYDAQRKVWWTKGEEQETGKKEFIELLKTLESELRDKTYFGGDDFGYVDIGLIGFYSWFHACEKYGNLNIESECPKLIAWAKTCMQRESVAKSLPDSEKVIKFVTEIRKKFMIE	AT1G78380	A2	11618589	11619483
	BnaA07g20560D	BnGST123	BnaA07g20560D	MAKEVILLDFWPSMYGMRTRIALREKGVDFEYRDENLREKSPLLLQMNPVHKKIPVLIHNGKPVCESAIQVQYIDEVWPHKNPILPSDPYQRAQARFWVDFIDKKMYEAQRKVYATKGEEQETGKKEFIEILKTLETELGDKPYFGGDDFGYVDIGLIGFYTWFPGYEKFGNFSIEAECPKLIAWAKRCMQRESVAKSLPDPEKVVEFMAMLRKKFGVE	AT1G78380	A7	16077935	16079110
	BnaC02g24980D	BnGST124	BnaC02g24980D	MANEVILLDFWPSMFGMRTRIALREKGIEFEYRDEDLWNKSPLLLETNPVHKKIPVLIHNGKPVCESTIQVQYIDEVWSDKNRILPSDPYQRAQARFWVDFIDKKMYDAQRKVWGTKGEEQETGKKEFIELLKTLESELGENTYFGGDDFGYVDIGLIGFYSWFHAYEKYGNLNIESECPKLIAWAKTCMQRESVAKSLPDSEKVIEFVTEIRKKFMLE	AT1G78380	C2	22313808	22314702
	BnaC03g18890D	BnGST125	BnaC03g18890D	MAKEVILLDFWPSMYGMRTRIALREKGVDFEYRDENLREKSPLLLQMHPVLIHNDVDIALIGFYTWFPGESVAKSLPDPEKVVEFMAMLRKRFGVE	AT1G78380	C3	9724384	9725047
	BnaC06g20420D	BnGST126	BnaC06g20420D	MAKEVILLDFWPSMYGMRTRIALREKGVDFEYRDENLREKSPLLLQMNPVHKKIPVLIHNGKPVCESAIQVQYIDEVWPHKNPILPSDPYQRAQARFWVDFIDKKMYEAQRKVYATKGEEQETGKKEFIEILKTLETELGDKPYFGGDDFGYVDIGLIGFYTWFPGYEKFGNFSIEAECPKLIAWAKRCMQRESVAKSLPDPEKVVEFMAMLRKRFGVE	AT1G78380	C6	22452416	22453766
	BnaA07g20570D	BnGST127	BnaA07g20570D	MANSTILLDYWPSMFCMRARVALREKGVVFEAREEDLTNKSPLLLQSNPIHKKVPVLIHNGKPICESLNVVQYVDEAWSDKNPFFPSDPYGKAQARFWADFVDKKFSDAQFKIWGKKGEEQAAGVKEFIEAVKILEAELGDKPYFGGDSFGYVDIALITFYSWFGAYEKFGNFSIEAESPKLIAWAKRCMEKESVSKSLPDQEKIVAYAAEFRKNNL	AT1G78370	A7	16087623	16088586
	BnaC06g20430D	BnGST128	BnaC06g20430D	MANSTILLDYWPSMFCMRARVALREKGVVFEAREEDLTNKSPLLLQSNPIHKKVPVLIHNGKPVCESLNVVQYVDEAWSDKNPFFPSDPYGKAQARFWADFVDKKFSDAQFKIWGKKGEEQAAGVKEFIEAVKILEAELGDKPYFGGDSFGYVDIALITFYSWFGAYEKFGNFSIEAESPKLIAWAKRCMEKESVSKSLPDQEKIVAYAAEFRKNNL	AT1G78370	C6	22463478	22464445
	BnaA07g34210D	BnGST129	BnaA07g34210D	MAEEVILLNFWPSMFGMRTMIALKEKEVKYEHREEDLINNKSALLLEMNPIYKKIPVLIHNGKPICESVIQVQYIDEIWSDKNPLLPKDPYQRAQALFWADFIDKKLYVCGRKTWATKGEEQEEAKKEFIGILKTLQSELGDKPYFGGDRFGFLDIVLIGFYSWFPAYQKFGNFSIEPECSKLMDWGKRCMERESVATSLPDPERVGGFILQLKKLYGIE	AT1G78360	A7	23311591	23312410
	BnaC06g38840D	BnGST130	BnaC06g38840D	MAEEVILLNFWPSMFGMRTMIALKEKEVKYEHREEDLIHNKSALLLEMNPIYKKIPVLIHNGKPVCESVIQVQYIDEIWSDKNPLLPKDPYQRAQALFWADFIDKKLYVCGRKTWATKGEELEEAKKEFIDILKTLQSELGDKPYFGGNSFGFLDIVLIGFYSWFPAYQKFGNFSIEPECSILMDWGKRCMERESVATSLPDPERIGGFILQLKKLYRIE	AT1G78360	C6	36254140	36254958
	BnaC06g38850D	BnGST131	BnaC06g38850D	MADEVILLNFWPSIFGMRTTIALEEKGVKYEYREEEDVINNKTRLLLEMNPVHKKIPVLIHNGKPVCESIVQVQYIDEIWPEKNPFLPKDPYQRAQALFWADFIEKKVCVCGRRVWTTKGEELEAANKEFLELLKILQSELGDKPYFGGDKFGFVDIVLIGFFCWFPAYEKFGNYSMESECSKLMAWGKRCMQRDSVANSLPDPERVIGYVLHLKKLFGLE	AT1G78360	C6	36255467	36256984
	BnaA07g20580D	BnGST132	BnaA07g20580D	MADEVILLDFWPSPFGVRARIALREKGVEFEYREENLREKSPLLLQMNPVHKKIPVLIHNGKPVCESMNVVQYIDEVWSDKNPLLPSDPYQRAQARFWVDFIDTKVYEPADKIWSTKGEVQEKAKKEYIEALKILESELGDKPYFEGDTFGFVDIAMTGYYMWFEASEKCGNFSIEPECPTLMASAKRCLQRDSVVNSVPDPEKIVEFAFKIRKIYCV	AT1G78340	A7	16090212	16091116
	BnaC06g20440D	BnGST133	BnaC06g20440D	MADEVILLDFWPSPFGVRARIALREKGVEFEYREENLRDKSPLLLQMNPVHKKIPVLIHNGKPVCESMNVVQYIDEVWSDKKNPLLPSDPYQRAQARFWVDFIDTKVYEPADKIWSTKGEVQEKAKKEYIEALKILESELGNKPYFGGDNFGFIDIAMTGYYMWFEASEKCGNFSIEPECPTLMASAKRCLQRDSVVNSVPDPEKIVEFAFKIRKIYCV	AT1G78340	C6	22476871	22477784
	BnaC06g38820D	BnGST134	BnaC06g38820D	MADEVILLDYWASPFGMRARIALREKGVKFECREENLRDKSPLLLQMNPVHKKIPVLIHNGKPVCESMNVVQYIDEVWSGKNSIFPSDPYQRAQARFWIDFIDTKVYEPADKIWSTTGEVQETAKKDFIEALKILEAELGDKPYFGGDNFGFVDIAMTGYYSWFEPFEKCANFSIESECPTLMASAKRCLQRESVVNSIPNPDELFALALKLRKEYGV	AT1G78340	C6	36250463	36251620
	BnaC06g38830D	BnGST135	BnaC06g38830D	MADEVILLDYWASPFGMRARIALREKGVKFECREENLRDKSPLLLQMNPVHKKIPVLIHNGKPVCESMNVVQYIDEVWSGKNSIFPSDPYQRAQARFWIDFIDTKVYEPADKIWSTTGEVQETAKKDFIEALKILEAELGDKPYFGGDNFGFVDIAMTGYYSWFEPFEKCANFSIESECPTLMASAKRCLQRESVVNSIPNPDELFALALKLRKEYGV	AT1G78340	C6	36252588	36253745
	BnaC08g35100D	BnGST136	BnaC08g35100D	MTRRRLRLSNGRAVSSLPLFAFLSSSLSLPLCISFVFINNGKPVCESAIQVQYIDEVWSDKNPLLPSDPYQRAQARFWVDFIDNGIEKVPLYRGSSIARVINGISGIEKVHLMVALVSSFLIGKFGGGGDTLVAMTKKKTPQILKTDTALKLAEKWVANMSTPTEDDPTEAQQEARPPRAMDGCGENCMFLFVCILTVE	AT1G78340	C8	33104301	33105984
	BnaA07g20590D	BnGST137	BnaA07g20590D	MAEEVILLDYWSSMFGMRTRIALEEKGVKYRYREEDLSNKSPLLLEMNPIHKKIPVLIHKGKPICESIIQVQYIDEVWPDTNPILPSDPYHRAQARFWSDYIDKKTAGPCKALQRETGEKQEAAKMEFMEVLKNLDSELGDKSFFGGNVFGLVDIAFIGFYSWFRTYEMVANLSIVAEFPKLIAWAERCLKRESVAKVLPDSDKVLKSVSDYRKNILGIN	AT1G78320	A7	16091976	16093318
	BnaC06g20450D	BnGST138	BnaC06g20450D	MAEEVILLDYWSSMFGMRTRIALEEKGVKYEYREEDLSNKSPLLLEMNPIHMKIPVLIHKGKPICESIIQVQYIDEVWPDANPILPSDPYQRAQARFWSDYIDKKDISLGSI	AT1G78320	C6	22478651	22479929
	BnaA06g11500D	BnGST139	BnaA06g11500D	MAEEVILLDFWASMFGMRTRIALEEKKVKFDYREQDLWNKGSLLLEMNPIHKKIPVLIHNGKPVCESLIQVEYIDETWPGENPFLPSDPYQRAHAKFWADFIDKKVNVTARRIWAIKGEEKEASKELIDIFKTLEAELGDKHYFGGETFGYVDIALIGFYSWFGVYNKFGNMRIETECPTLTAWAQRCLKRESVAKTLPESEKVTTFISQRLGVE	AT1G17170	A6	5978785	5979547
	BnaC05g13350D	BnGST140	BnaC05g13350D	MNPIHKKIPVLIHNGKPVCESLIQVEYIDETWPGENPLLPSDPYQRAHAKFWADFIDKKVNVTARRIWATKGEEKEASKELIEIFKMLESELGDKHYFGGETFGYVDIALIGFHSWFGVYNKFGNMSIESECPTLTAWTKRCLHRESVTKTLPKSEKVTTFISQRLGVE	AT1G17170	C5	7714108	7714736
	BnaC08g37940D	BnGST141	BnaC08g37940D	MADEVVLLDFWASVYGMRTRIALEEKKVKYDYREQDLLNKSALLLEMNPVHKKIPVLVHNGKPVCESLIQIEYIDETWPGENPLLPSDPYERAQAKFWADFIDKKMSVTAKRVWATKSEEQEASKELIEILKTLESELGEKHYFGGKTFGFVDIALIGFYSWFGVYEKYGNVSIESECSKLIAWAKRCLQRDSVTKTLPELEKLIALISERRKSLGLE	AT1G17170	C8	34485201	34485973
	BnaA06g11510D	BnGST142	BnaA06g11510D	MADEVILLDYWPSAFGMRTRIALEEKNIKFEHREQDLFNKSQILLEMNPVHKKIPVLIHNGKPVCESLIQVEYIDETWPGGNSLLPSDPYQRAQAKFWGDFIDKKVSGPTWVLWGGKGEEQEAGKKEFIEVLKTLETELGDKAYFGGETFGYVDIALIGFYCWFDAYEKFANFSIEAECPKVIAWAKRCLKRESVAKSLPDPDKITKYVPELKKRLGME	AT1G17180	A6	5980789	5981643
	BnaA09g45070D	BnGST143	BnaA09g45070D	MVDEVILLDYWPSLFGVRTRIALEEKNIKFDYIEQDLCNKSALLLEMNPVHKKIPVLIHNGKPVCESLIQVEFIDETWPKANPLLPSDPYQRAQARFWGNFIDKMLPGLGKLMWGANGQEQEEGKKEFVEMLKTVESELGDRTYFGGETFGYVDIALIGFYGWFDAFEKYGNFSIEAECPKIIAWAKRCVKRDSVAKSLPDSEKVTELVPELKKKKRVE	AT1G17180	A9	30894290	30895033
	BnaA09g45080D	BnGST144	BnaA09g45080D	MADEVILLGYWPSTFGVRTRIALEEKDIKFDYREQDLFNKSALLLEMNPVHKKLPGLIHNGKPVCESLIQVEYIDETWAGKNSLLPSDPYQRAQAKFWGDFIDKMVPGVVRLMWGAKGEEQEAGKKEFVEMLKTVESELGDKTYFGGEAFGYVDIALIGYYCWFDAFEKYGNFSIEAECPKIIAWAKRCMKRDSVAKSLPDSEKVTELVPELKKKMGIE	AT1G17180	A9	30902767	30903506
	BnaA09g45090D	BnGST145	BnaA09g45090D	MADEVILLDYWPSMFGMRTRVALEEKNIKFDYREQDLFNKSPILLEMNPVHKKIPVLIHNGKPVCESLIQVEYIDETWPGGNPFLPSDPYQRAQAKFWGDFIDKKVYGPTRLIWGAKGEEQEAGTKEFIEMLKMLESELGDKTYFGGETFGYVDIAMIGFYCWFDVLEKCGNFSIEAECPKLIAWAKRCMKRESVAKSLPDSNKITKFVPELKKKIGIE	AT1G17180	A9	30910077	30910815
	BnaC05g13360D	BnGST146	BnaC05g13360D	MADEVILLDYWPSAFGMRTRIALEEKDIKFDHREQDLFNKSQILLEMNPVHKKIPVLIHNGKPVCESLIQVEYIDETWPGGNSLLPSDPYQRAQAKFWGDFIDKKVSGPTWVLWGGKGEEQEAGKKEFIEVLKTLETELGDKTYFGGETFGYVDIALIGFYCWFDAYEKFANFSIEAECPKVIAWAKRCLKRESVAKSLPDSDKITKYVPELKKRLGME	AT1G17180	C5	7717119	7717856
	BnaC08g37910D	BnGST147	BnaC08g37910D	MVDEVILLDYWPSMFGVRTRIALEEKNIKFDYIEQDLCNKSALLLEMNPVHKKIPVLIHNGKPVCESLIQVEYIDETWPRENPILPSDPYQRAQARFWGSFIDKMLPGLGKLMWGVKGEEQEAGKKEFVEMLKMLESELGDRTYFGGETFGYVDIALIGFYGWFDAFEKYGNFSIEAECPKIIAWAKRCVKRDSVAKSLPDSEKVTELVPELKKKKRVG	AT1G17180	C8	34461495	34462236
	BnaC08g37920D	BnGST148	BnaC08g37920D	MVDEVILLGYWPSTFGVRTRIALEEKDIKFDYREQDLFNKSSLLLEMNPVHKKIPVLIHNGKPFCESLIQVEYIDETWPGKIPLLPSDPYQRAQAKFWGDFIDKMVPGLVRLMWGAKEEEQEAGKKEFIEMLKTVESELGDKTYFGGEAFGYVDIALIGYYCWFDAFEKYGNFSIEAQCPKIIAWAKSCIKRDSVAKYLPDSEKVTELVPELKKKMGIE	AT1G17180	C8	34467118	34467842
	BnaC08g37930D	BnGST149	BnaC08g37930D	MADEVILLDYWPSMFGMRTRVALEEKNIKFDYREQDLFNKSPFLLEMNPVHKKIPVLIHNGKPVCESLIQVEYIDETWPGGNSFLPSDPYQRAQAKFWGDFIDKKVYGPTRLIWGAKGEEQEAGTKEFIEMLKMLESELGDKTYFGGETFGYVDIAMIGFYCWFDVLEKCGNFSIEAECPKLIAWAKRCMKRESVGKSLPNSDKITKFVPELKKKIGIE	AT1G17180	C8	34473866	34474601
	BnaA08g23300D	BnGST150	BnaA08g23300D	MADEVILLDYWPSMFGMRTKMALAEKGVSYEYIETDPWIKTPLLIEMNPIHKKIPVLIHKGKPICESLIQLEYIDEVWSGTYPMLPSDPYQKAQARFWADFIDKKFYDPSWKVWGTNGEEQVAAKKELLEHFKTLETELGDKTYYGGEVFGFLDIALMGYYSWFKAMEKFGEFSIETEFPKLTEWTKRCLERESVVKALTDSDKILEYAYVLRKKFGAE	AT1G17190	A8	16639933	16640832
	BnaC05g13370D	BnGST151	BnaC05g13370D	MADEVILLDYWPSMFGMGTTKIALAEKGVAYEYKETDPRAKTSLLIETNPIHKKIPVLIHKGKQICEPLIQLEYIDEFYDPSWKVWGTTGEEQVTAKKELLEHFKTLETELGDKTYYGGDVFGFVDIALMGYYSWFKAIEKFGEFSIEAEFPKLTQWTKRCLERESVVMSIADSDKIVEYAYVLRRKLGAE	AT1G17190	C5	7718691	7719478
	BnaC08g17230D	BnGST152	BnaC08g17230D	MADEVILLDYWPSMFGMRTKMALAEKGVSYEYIETDPWIKTPLLIEMNPIHKKIPVLIHKGKPICESLIQLEYIDEVWSGTYPMLPSDPYQKAQARFWADFIDKKFYDPSWKVWGTNGEEQVAAKKELLEHFKTLETELGDKTYYGGEVFGFLDIALMGYYSWFKAMEKFGEFSIETEFPKLTEWTKRCLERESVVKALTDSDKILEYAYVLRKKFGAE	AT1G17190	C8	20871447	20872388
	BnaA06g20200D	BnGST153	BnaA06g20200D	MSEEKVVVLNFWPSMFGARVIMALEEKEIKFEYKEEDVFGDKTDLLLQSNPVHKKIPVLIHNGKPVCESNIILEYIDEVWNNDKTLRLLPSDPYEKAKCRFWADLIDKKVFDAGRRTWTKKGKEQEEAKREFIETLKVLETELEEKVYFGGNETVSMVDLVLISYYPWFHTWETIGGFSLEDHTPKLMDWVRRCLARPAISKSLPDRLKILGRVSQIIKLHEFFYGY	AT3G43800	A6	13153395	13154597
	BnaC03g54440D	BnGST154	BnaC03g54440D	MSEEKVVVLNFWPSMFGARVIMALEEKDIKFEYKEEDVFGDKTDLLLQSNPVHKKIPVLIHNGKPVCESNIILEYIDEVWNNDKTLRLLPSDPYEKAKCRFWADLIDKKVFDAGRRTWTKKGKEQEEAKREFIETLKVLETELGEKFFFGGNETVSVVDLVLISYYPWFHTWETIGDFSLEDHTPKLMDWVRRCLARPAISKSLPDRLKILGRVSQIIKVHEFFYGY	AT3G43800	C3	42193824	42195229
	BnaA05g14220D	BnGST155	BnaA05g14220D	MGKENEKVVVLDFWASPYAMRTKIALREKGVEFETQQEDLWSKSELLLKSNPVHKKVPVLIHGGKPVSESLIQVQYIDETWTDAASFLPSDPQARANARFWADFAEKTISFQGGRKIWGNNKGEEQEKGKKEFLDSLKVLEAELGDKPYFGGETFDYVDIALVPFYSWFYSLEKCGDFSVEAECPKIVAWGKRCVERDSVAASLPESEKVYQQVLKLRQIFGVE	AT1G53680	A5	8711001	8711764
	BnaA05g14240D	BnGST156	BnaA05g14240D	MGKENEKVVVLDFWASPYAMRTKIALREKGVEFETQQEDLWSKSELLLKSNPVHKKVPVLIHGGKPVSESLIQVQYIDETWTDAASFLPSDPQARANARFWADFAEKTISFQGGRKIWGNNKGEEQEKGKKEFLDSLKVLEAELGDKSYFGGETFGYVDIALVPFYSWFYALEKCGDFSVEAECPKIVAWGKRCVERDSVAASLPESEKVYQQVLKLRQIFGVE	AT1G53680	A5	8716947	8717710
	BnaC06g41890D	BnGST157	BnaC06g41890D	MGKENEKVVLLDFWASPYAMRTKIALREKGVEFETQQEDLWNKSELLLKSNPVHKKVPVLIHGGKPVSESLIQVQYIDETWTDAASFLPSDPQARANARFWADFAEKTISFEGGRKIWGNNKGEEQEKGKKEFLDSLKVLEAELGDKPYFGGETFDYVDIALVPFYSWFYSLEKCGDFSVEAECPKIVAWGKRCVERDSVAASLPESEKVYQQVLKLRQIFGVE	AT1G53680	C6_random	1235527	1236290
Zeta	BnaA02g26370D	BnGST158	BnaA02g26370D	MKEKLKLYSYWRSSCGHRVRIALSLKVIEYEYIPVNLLKGEQFDPDFMKINPMGTVPALVDGEVVITDSFAIIMYLDEKYPEPPLLPRDLHKRALNYQVASIISSGIQPHQNLAVIIKHDKLHFCFFVRYIEEKTNGEEKIAWVNNAIRKGYTALEKLLVNYAGIYATGDEIYLADLFLVAQVHGAMIKFKIDVEPYPTLAKCYESYKELSVFEDAVPAKQPDAPAPMI	AT2G02390	A2	19438084	19439762
	BnaA06g34160D	BnGST159	BnaA06g34160D	MKLYSYWRSSCAHRVRIALSLKGLEYEYIPVNLLKGEQSDPDFKKINPMGTVPALVDGDVVISDSLAIIMYLDEKYPEPPLLPPDLHKRAVNFQASSIVLSGIQPHQNLGVLKFIEEKINSEEKTAWVTNAITKGFTALEKLLVSCAGKHATGDEVYLADLFLAPQIYGAINRFQINMEPYPTLAKCYESYKDLPAFQNAAPEKQPDAPASTS	AT2G02390	A6	22605321	22607278
	BnaA09g19060D	BnGST160	BnaA09g19060D	MVISDHRLYSISSHSKYIFPCDQAEKKEKLKLYSYWKSSCSHRVRIALTLKGIEYEYVPVNPLKRDEFLKINPMGAVPALVDGDVVVSDSLAIIMYLDEKYPVPPLLPRDLHKRAVNYQAASIVFSGIQPYQNTPVARYIEEKTNAEEKTAWVSNAITKGFTALEKLLVSCTGKYATGDEVYLADLFLAPQIHAAINRFQINMEPYPTLAKCYESYNDLPAFQNAVPEKQPDAPASTS	AT2G02390	A9	11969195	11970747
	BnaC02g34440D	BnGST161	BnaC02g34440D	MKAKLKLYSYWRSSRGHRVRIALSLKGIEYEYIPVNLLKGEQFDPDFMKINPMGTVPALVDGEVVITDSFAIIMYLDEKYPEPPLLPRDLHKRALNHQVASIISSGIQPHQNLADFLRFFFYLKKQKLKSKPIAGRHESIAWVNNAIRKGYTALEKLLVNCAGKYATGDEIYLADLFLVAQVHGAMIKFKIDVEPYPTLAKCYESYKELSVFEDAVAAKQPDAPALMI	AT2G02390	C2	37042336	37045747
	BnaC07g21740D	BnGST162	BnaC07g21740D	MDDQANLGEEKKEKLKLYSYWRSSCAHRVRIALSLKGLEYDYIPVNLLKGEQSDPDFKKINPMGTVPALVDGDVVISDSLAIVMYLDEKYPEPPLLPPDLHKRAVNFQAASIVLSGIQPHQNLGVIKFIEEKINSEEKTAWVTNAITKGFTALEKLLVSCAGKHATGDEVYLADLFLAPQIYGAINRYQINMEPYPTLAKCYESYKDLPAFQNAAPEKQPDAPASTS	AT2G02390	C7	28334113	28336059
	BnaC09g20710D	BnGST163	BnaC09g20710D	MYQVVVSEFSTSSLYYAEKKEKLKLYSYWKSSCSHRVRIALTLKGIEYEYVPVNPLKRDEFLKINPMGAVPALVDGDVVVSDSLAIIMYLDEKYPEPPLLPRDLHKRAVNYQAASIVFSGIQPYQNTPVARYIVEKTNAEEKTAWVNNAITKGFTALEDLLVSCTGKYATGDEVYLADLFLAPQIHAAINRFQINMEPYPTLAKCYESYNDLPAFQNAVPEKQPDAPASTS	AT2G02390	C9	17794561	17797439
Metaxin	BnaA07g01310D	BnGST164	BnaA07g01310D	MEGDQDTSGGFTLVTRKPCFGLPTACPNCLPAYIYLKLAQLPFQLAFNSTFPDSDELPYFETGTYVAYNNEEGGVIEKLKKDGVVNLDSQLQSLPDYLSLKALILSWLEEALAYEMWVGTEGVSAWKIYYSDLPWVISKVLFYKQTYMAKTRLGIIKENSEEREKQIYKRASDAYEALSTRLGENKFLFEDRPSSLDAFFLSHILFTIQVLPETSVLRTKLLEHGNLVRYAEKLKLEFLEAPSSSSSPPLHSFPSSFSRKGSKPKSKSKTEKTEEEKKFKKRAKFFLAAQFLAVVIYLSVMGGVSNDELEYEDDE	AT2G19080	A7	963301	964830
	BnaC07g02520D	BnGST165	BnaC07g02520D	MEGDQDTSGFTLVTRKPCFGLPTACPNCLPAYIYLKLAQLPFQLAFNSTFPDSDELPYFETGTYVAYNNDDGGVIEKLKKDGVVNLDSQLQSLPDYLSLKALILSWLEEALAYETWVGTEGVSAWKIYYSDLPWVISKVLFYKQTYMAKTRLGIIKENSEEREKQIYKRASDAYEALSTRLGEQKFLFEDRPSSLDAFFLSHILFTIQVLPETSVLRTKLLEHGNLVRYAEKLKLEFLEAPSSSSSPPLHSFPSSFSRKGSKPKSKSKTEKTEEEKKFKKRAKFFLAAQFLAVVIYLSVMGGVSNDELEYEDDD	AT2G19080	C7	3227507	3229199
	BnaC09g09820D	BnGST166	BnaC09g09820D	MEGDQDTSDFTLVTRKPCFGLPTACPNCLPAYIYLKLAHLPFQLAFNSTFPDSEELPYFESGTYVAYNNEDGGVIEKLKKDGIVNLDSQLQSLPDYLSLKALIVSWLDEALTYEIWVGTEGVCASKIYYSDLPWVIGKVLFYKQTYLTKNRLGLTKENAEQREKLIYKRASEAYEALSTRLGEQKFLFEDRPSSLDAFFLSHMLFTIQVLPETSVLRRKLLEHGNLVRYAERLKSEFLEESSSSPSPPLHSFPSSFSGKGSKPKSKPKTEKSEEEKKFKKRARFFLAAQFLAVVIYVSVMGGGSSDEVEYEDDD	AT2G19080	C9	6460982	6462520
	BnaAnng22370D	BnGST167	BnaAnng22370D	MEGDQDTSGFTLVTRKPCFGLPTACPNCLPAYIYLKLAQLPFQLAFNSTFPDSEELPYFESGTYVAYNNEDGGVIEKLEKDGIVNLDSQLQSLPDYLSLKALIVSWLEEALTYEIWVGTEGVCASKIYYSDLPWVIGKVLFYKQTYLTKNRLGLTKENAEQREKLIYKRASEAYEALSTRLGEQKFLFEDRPSSLDAFFLSHMLFTIQVLPETSVLRRKLLEHSNLVRYAERLKSEFLEESSSSPSPPLHSFPSSFSGKGSKPKNKPKAEKSEEEKKIKKRARFFLAAQFLAVVIYVSVMGGGSSDEVEYEDDD	AT2G19080	Ann_random	25073751	25075350
GST2N	BnaA02g23580D	BnGST168	BnaA02g23580D	MSIQSPCFPVVNGNLRLPIASFPSSTLRSGQRISGNGAWIPKRGRVYVKSEANTDEETSSTSGNASSFLSVLCPLLKLFSGGDPSQKRNHALEVATSSLASIARLPWGSRVSSMSTDVSSSPPLRLQLFEFEACPFCRRVREAMTELDLSVEVYPCPKGSVRHRELVRRSGGQEMFPFLIDPNTDTSMYESGDIVKYLFNQYGNGRGPSTGLLESTLFTGWMPTLLRAGRGMSLWDKASTDPPPQMLELFSYENNSYARLVREALCELELPYVLHNIGEGSTRMRSLLNVSGSDKVPFLVDPNTGVQLGDYQKILAYLFKTYSSPASA	AT4G10000	A2	16849773	16851767
	BnaCnng53930D	BnGST169	BnaCnng53930D	NGAWIHKRGRIYVKSEANSEEETSTTSGNASSFLSVLCPLLKLFSGGDPSQQSNHALEVATSSLASIARLLWGSRVSSMSTDVSSSPPLRLQLFEFEACPFCRREREAMTELHLSVEVYPCPKGSVRHRELVRRSGGQEMFPFLIDPNTDTSMYESGDIVKYLFNQYGNGRGPSTGLLESTLFTGWMPTLLRADPPPQMLELFSYENNSYTRLVREALCELELPYVLHNIGEGSTRMRSLSGSDKVPFLVDPNTGVQLGDYQKILAYLFKTILHQYLHSA	AT4G10000	Cnn_random	53678166	53685347
	BnaA03g01120D	BnGST170	BnaA03g01120D	MAGMLANSVLLPQPSILLPVSSPRSSRSIRRTLVMVKASSAKPSDSVSVSTKSSADSAFTAPPGFKPPEPKRFAVKPGKLLDVLGAAIGVLLRLGTGVFVSGYSASFVSKNAIPADQYALRIGGITVKETSRLGLRPAKPIEIYEFEGCPFCRKVREMVTVLDLDILYYPCPRGSPNFRPMVTQMGGKQQFPYMVDPNTGVSMYESDGIIKYLSEKYGDGTVPLSLSLGPLTAITAAFAMLGRLGKGNLYTPAKLPPKPIVFWAYEGSPFCKLVREVLVELELPHIQRSCARGSPKRQELLTKAGHFQVPYLEDPNTGVNMFESAEIIEYLKQTYAA	AT5G03880	A3	541656	543954
	BnaA10g26270D	BnGST171	BnaA10g26270D	MAGILANTILLPQPPIHLPVSSSRSRSTRRTLIMVKASSEPSDSASVSTKSSEPVVFTAPPNFKPPEPQRFAVKPGKLFDVLGASIGLLFRFGTGVFVSGYSASFVSEDEVPPDQYAFRLGGITVKESSKLGPRPEKPIEIYEFEGCPFCRKVREMVGVLDLDILYYPCPRGSPNFRPTVNQMGGKQQFPYMVDPNTGVSMYESDGIIKYLSEKYGDGTVPLSLTLGPLTAITAGFAMIGRMGKGNMYTPAKLPPKPLVFWAYEGSPFCKIVREVLVELELPHIQRSCARGSPKRHELLQKAGHFQVPYLEDPNTGVNMFESAEIIEYLKQTYAA	AT5G03880	A10	16757793	16759975
	BnaC03g01490D	BnGST172	BnaC03g01490D	MAGMLANSVLLPQPSIFLPVSSSRSSRSIRKTPLVMVKASSKPSDSVSASTKSKSSDAVFTAPPGFKPPEPKRFAVKPGKLLDVLGAAIGVLLRLGTGVFVSGYSASFVSKDAIPADQYALRIGGITVKETSKLGPRPEKPIEIYEFEGCPFCRKVREMVTVLDLDILYFPCPRGSPNFRPMVNQMGGKQQFPYMVDPNTGVSMYESDGIIKYLSEKYGDGTVPLSLSLGPLTAITAAFATLGRLGKGNLYTPAKLPPKPLVFWAYEGSPFCKLVREVLVELELPHIQRSCARGSPKRQELLMKAGHFQVPCLEDPNTGVNMFESAEIIEYLKQTYAA	AT5G03880	C3	683900	686315
	BnaCnng10640D	BnGST173	BnaCnng10640D	MAGILANTILPPQPPIHLPVSSSRSRSIRRTLVMVKASSKPSDSSASVSTKSSEPVAFTAPPNFKPPEPQRFAVKPGKLFDILGASIGLLFRFGTGVFVSGYSASFVSEDEVPPDQYAFRLGGITLKESSKLGPRPEKPIEIYEFEGCPFCRKVREMVGVLDLDILYYPCPRGSPNFRPKVNQMGGKQQFPYMVDPNTGVSMYESDGIIKYLSEKYGDGTVPLSLTLGPLTAITAGFAMIGRMGKGNMYTPAKLPPKPLVFWAYEGSPFCKIVREVLVELELPHIQRSCARGSPKRHELLQKAGHFQVPYLEDPNTGVNMFESAEIIEYLKQTYAA	AT5G03880	Cnn_random	9558831	9561010
Hemerythirin	BnaA04g04180D	BnGST174	BnaA04g04180D	MGNCFPNSSTKSTSEISPATAKPTSAVTVKLSGPPNSLATSYLRFALLHKKVHLRFVPSEDEKPTIHVGAETVSGSQEVLLRYIEDKFPEPRLMLWKFNLEGFDEATPPIVKMIWLQHRSMLWHMERMVRWSEDLAARGGRRAVDPSVGTPKMEIRKFAKSYGELHELMVEHAQMEERILFPVLESVDRGMCKSANEEHGRELPMMNGIKEYIKSIGVMMDSGVCSEELFSLASRFKSLQMMCKAHFEEEEKDLLPMVEAAEMGKGKQKQLMNQSLELMRGTHSNVCDFLLQGLTPQEAMQYLDLLMNFADPNFISSFICQQDIAG	AT3G54290	A4	3064153	3065364
	BnaA09g34220D	BnGST175	BnaA09g34220D	MGNCFSTSSVSTAEISPLDLAVKPPPVAVASPAAGAQTHLPAPPPRLPIPPPSAKETTATATATSTVTVKLYGPSNSLTTSYLRFALLHKRVNLRFVPSEDQKPTIQIGSEKTSGTQDALLRYIEEKFPEPRLMIWKFNLEGFDEATPPVVKTIWLQHRSMTWHVERMLRWSEDLAARGGRRAVDPSVGTPKMEIRKFAKSYTQLQEMMLEHAQMEERVLFPVLESVDRGMCKSASAEHGRELPLMNGIKEYIKSIAVMDSGICSEELFSLASRFKSLQMMCKAHFEEEEKELLPMVEAAEMGKEKQKKLMNQGLEVMRGTHTNVFDFLLQGLTPQEAMQYLDLLMNFADPDLISSFMCQRDIVD	AT3G54290	A9	25115807	25117044
	BnaC04g26370D	BnGST176	BnaC04g26370D	MGNCLPNSTTKTTAEISPATAKPTSAATVKLSGPPNSLATSYLRFALLHKKVNLRFVPSEDQKPTIHVGAETVSGSQEVLLRYIEDKFPEPRLMLWKFNLEGFDEATPPIAKAIWLQHRSMLWHIERMVRWSEDLAARGGRRAVDPSVGTPKMEIRKFAKSYAQLQEIMVEHAQMEERILFPVLESVDRGMCKSANEEHGRELPMMNGIKEYIKSIGVMDSGACSEELFTLASRFNSLQQMMCKAHFEEEEKDLLPMGREKQNKLMNQSLELMRGTPPHSFRTLQNLLS	AT3G54290	C4	27760858	27761818
	BnaC08g25120D	BnGST177	BnaC08g25120D	MGNCFSTSSVSTAEISPLDLAVKPPPAAVSSPAAAAQTHLPAPRLPIPPPSAKETTATATATSTVTVKLYGPSNSLATSYLRFALLHKKVNLRFVPSEDQKPTIQIGSEKTSGSQEALLRYIEEKFPEPRLMIWKFNLEGFDEATPPIVKAIWLHHRSMTWHVERMLRWSEDLAARGGRRAADPSVGTPKMEIRKFAKGYTQLQELMLEHAQMEERILFPVLESVDRGMCKSASAEHGRELPLMNGIKEYIKSIAVMDSGICSEELFSLASRFKSLQMMCKAHFEEEEKELLPMVEAAEMGKEKQKKLMNQGLEVMRGTHTNVFDFLLQGLTPQEAMQYLDLLINFADPDLISSFMCQRDIVD	AT3G54290	C8	26973930	26975160
mPGES2	BnaA02g22960D	BnGST178	BnaA02g22960D	MRRVTGLAARTISSSVAVHPRLAHTTAMMTTIPSSEPPSPRFGGLPTPSFAGGVAGIVFFSAAAASSLGQEVHAKEMSHKFNPKEVVLYQYEACPFCNKVKAFLDFNKIPYKIVEVNPLFKKEIKWSDYKKVPILTVDGEQLVDSSVIIDSLFQRMHPGISKSEDDEETIWRKWVDNHLVHILSPNIYRSTSEALESFDYITTHGNFSFTERLVAKYAGATAMYFVSKKLKKKYNITDERAALYDAAETWVDALNGRPFLGGSRPNLADLAVFGVLRPIRYLRSGKDMVDNTRIGEWFSRMENTVGEPSGIKE	AT5G42150	A2	15730123	15731532
	BnaC02g29760D	BnGST179	BnaC02g29760D	MRRVTGLAARTISSSVAVHPRLAHTTAMMTTIPSWEPPSPRFGGLPTPSFAGGIAGIVFFSAAAASSLGQEVHAKEMSHKFNPKEVVLYQYEACPFCNKVKAFLDFNKIPYKIVEVNPLFKKEIKWSDYKKVPILTVDGEQLVDSSVIIDSLFQRMHPGISKSEDDEETIWRKWVDNHLVHILSPNIYRSTSEALESFDYITTHGNFSFTERLVAKYAGATAMYFVSKKLKKKYNITDERAALYDAAETWVDALNGRPFLGGSRPNLADLAVFGVLRPIRYLRSGKDMVDNTRIGEWFSRMENTVGEPSGIKE	AT5G42150	C2	30852487	30853951
B. oleracea
DHAR	Bo8g068570	BoGST1	Bo8g068570	MALEVCVKAAVGAPDVLGDCPFSQRVLLTLEEKSLPYKMHLINLSDKPKWFLDINPGGKVPVLKIDGKWVPDSDVIVSLLEKKYPEPSLKTPPKFASVGSKIMSTFVAFLTTKDSSDGPLLHELQALENHLKSHDGPFIAGEKVSAVDLSLAPKLYHLEVALGHFKSWSIPGSLTHVHNYMHALFSLHSFEKTKAEEKYVIAGWAPKVHY	AT1G19570	C8	22507714	22508687
EF1Bγ	Bo8g058750	BoGST2	Bo8g058750	MALVMHSYKGNKNSDKAFIAAEFAGVKIDMPSGFEMGVTNKTPEFLKMNPLGKIPVLETPEGPIFESNAIARYVSRLNGDNSLNGSSLIEYAHIEQWIDFSSLEIYGNIFNWFVPRMGFMPYSVPGEEAAISALKRGLEALNTHLASNTYLVGHSVTLADIITVCNLNLGFSTVMTKSFTSAFPHVERYFWTLINQPNFKKVVGDVKQTESVPPIKKAGQPAKPKEQPKKKEAPAAEAPKVVEEEEAPKPKAKNPLDLLPPSPMVLDEWKRLYSNTKSNFREVAIKGFWDMYDPEGYSLWFCDYKYNDENMVSFVTLNKVGGFLQRMDLARKYAFGKMLICGSEGPFKVKGLWLFRGPEIPKFVMDEVYDMELYEWTKVDISDEVQKERVSQMIEDAEP…	AT1G09640	C8	19025288	19027176
	Bo5g010060	BoGST3	Bo5g010060	MALVLHTYKGNKGAEKALIAAEYTGVQISVPDFEMGVSNKTPEFLKMNPIGKVPVLETPEGPIFESNAIARYVSRLNGENSLNGSSLIEYAQIEQWIDFSSLEIFGSVFMWFGARIGYKPYSVPGEEAAISALKRALDALNTHLASKTFLVGHSITLADIITVCNLSLGYATVMTKSFTSAFPHVERYFWTVINQPNFKKVVGEVKQTEAVPPVASKKPAQPAKAKEEPKKKAAPAAEAPKPVEEEEAPKPKAKNPLDLLPPSPMVLDEWKRLYSNTKSNFREVAIKGFWDMYDPEGYSLWFCDYKYNDENMVSFVTLNKVGGFLQRMDLARKYAFGKMLICGAEGPFKVKGLWLFRGPEIPKFIMDEVYDMELYEWTKVDISDEAQKERVSQMIEDAE…	AT1G09640	C5	3757861	3760080
	Bo8g111020	BoGST4	Bo8g111020	MALVLHTYKGNKNADKALIAAEYVGVKIDVPSDFAMGVTNKTPEFLKMNPMGKVPVLETPEGPVFESNAIARYVSRLNGENSLNGSSLIEYAHVEQWSDFSTLEIYGNILKWFGPRMGFMPYSAPGEEAAISALKRGLDALNTHLTSNTYLVGHSITLADIITVCNLNLGFATVMTKSFTSAFPHVERYFWTVINQPNFKKVVGDVKQTEAVPPIASKKAAQPAKPKEEPKKKAAPAAEAPKPVEEAEEAPKPKAKNPLDLLPPSPMVLDEWKRLYSNTKSNFREVAIKGFWDMYDPEGYSLWFCDYKYNDENMVSFVTLNKVGGFLQRMDLARKYAFGKMLICGSEAPFKVKGLWLFRGPEIPKFIMDEVYDMELYEWTKVDISDEAQKERVSQMIED…	AT1G09640	C8	39576792	39578980
GHR	Bo7g106830	BoGST5	Bo7g106830	MSYSTILSHNSSFLSLATKFTTRGSRLQCTLAMARSAVDETSDSGAFQRTASTFRNFVSRDSDSQFPAESGRYHLYISYACPWASRCISYLKIKGLDDAISFSSVKPIWGRTKETDEHMGWVFPDSDNEVQGAEPDHLNGAKSVRELYEIASPNYTGKYTVPVLWDKKLKTVVNNESAEIIRMFNTEFNHIARNADLDLYPSHLQAKIDEANEWIYSGINNGVYRCGFAKKQEPYEEAVQQVYEALDRCEEILGKHRYICGNTLTETDIRLFVTLIRFDEVYAVHFKCNKKLLREYPNLFNYTKDIFQVRGMSSTVNMNHIKQHYYGSHPSINPFGIIPHGPNVDYSSPHDRHRFSK	AT4G19880	C7	41625481	41627057
	Bo7g066920	BoGST6	Bo7g066920	MSVCCASAQLTFPSHTTTPRRFSVRMSNQPRKPTTTTTTTSIFTSATKLLWGPSLPPGLLISTARTAWSTVWHLMMTQLAPSDSSGSYTRPTSQFRLNPTQFPSAASSELHLYVGLPCPWAHRTLIVRALKGLDDAVSVSVASPGQDGSWEFKDNNIPIRDKDKLVPGLDKANRCRNLKEVYKTRTGGYEGRCTVPMLWDSRKKDVVCNESYDIIEFFNSGLNELAKNPSLDLTPPELKGKIETWNQIVYPKVNNGVYRCGFAQSQEAYDRAVNEVFSTLDEIEDHLGSNRYLCGERLTLADVCLFTTLIRFDPVYYILFKCTKKKLVEYPNLYGYLRDIYQIPGVAATCDIPAIMDGYYKTLFPLNASGIQPAISLSGDQDSLLIPHNRDSVGIAVEA…	AT5G44000	C7	25658618	25659981
	Bo2g125660	BoGST7	Bo2g125660	MARSGVDETSESGAFVRTASTFRSFVSQDPASQFPPESGRYHLYISYACPWACRCLSFLMLKGLDEAITFSSCHTIWGRTNETDDHRGWVFPDSNSELPGAEPDYLNGAKTVRALYEIASPNYVGKYTVPILWDKKLKTVVNNESSEIIRMFNTEFNGVAKNPSLDLYPCHLREAIDETNEWVFNGINNGVYRCGFARKQEPYDEAVNQVFEAVDRCEAVLGKQRYICGNTFTEADVRLFVTLIRFDEVYAVHFKCNKRLLREYLNIFNYIKDVYQINRMSSTVKMDHIKQHYYGSHPTLNPFGIIPHGPNIDYSSPHDRDRFSS	AT5G45020	C2	38656975	38658308
	Bo7g069980	BoGST8	Bo7g069980	MAASSANENSDKPRRTVTSFRNFVSQNHDSQFPAESGRYHLKTKENDEHMGWVFPDSDKEVPGAERDHINGAKSVRGLYDIASLNYTGKCTVPVLWDKKLNTIVNNESSEILRMFSTEFNHFAEIPCLDLYPPNLRSLINETNEWVHHGINNGVYKCGFATTQTAYDEAVKQLFDALDKCEEILEKQRFLCGNTLTEPDIRLFVTLIRFDEVVYAQLIFMFWAYTVIFKCSKRLIREYSNLFNYTKDIYQIPGLSSTVKMDHVKQNYYGSFPSINPLGIVAHGPNIDYSLSHDRHRFS	AT5G44990	C7	26873678	26874976
	Bo00418s180	BoGST9	Bo00418s180	MARSGVDETSESGAFVRTASTFRSFVSQDPASQFPPESGRYHLYISYACPWACRCLSFLMLKGLDEAITFSSCHTIWGRTNETDDHRGWVFPDSNSELPGAEPDYLNGAKTVRALYEIASPNYVGKYTVPILWDKKLKTVVNNESSEIIRMFNTEFNGVAKNPSLDLYPCHLREAIDETNEWVFNGINNGVYRCGFARKQEPYDEAVNQVFEAVDRCEAVLGKQRYICGNTFTEADVRLFVTLIRFDEVYAVHFKCNKRLLREYLNIFNYIKDVYQINRMSSTVKMDHIKQHYYGSHPTLNPFGIIPHGPNIDYSSPHDRDRFSS	AT5G45020	Scaffold00418	343429	344762
TCHQD	Bo6g121230	BoGST10	Bo6g121230	MQLYHHPYSLDSQRVRLALEEKGIDYTSYHVNPITGKHMDSTFFRMNPNAKLPVFRNGSHIILDTIEIIEYLERIAEVSSGVEDATFGREVLEWMRKIREWDSKLFTLAHIPDNRRLYVSKFLRMVMIARMAESPDLASAYHRKLREAYDTEDKLKDPEALRRSKDHLLRLLDEVESKLEGTSYVAGNEFSMADVMLVPVLARLSLLDLEEEYISSRKNLAEYWVVVRSRPSYKKVVGRYFNGWRKYVTLLKTWMFVRVRSLLRKY	AT1G77290	C6	38421939	38423009
Phi	Bo3g052490	BoGST11	Bo3g052490	MAGIKVFGHAASISTRRVLLTLHEKNLDFELVHVDLKDGEHKKESFLSHNPFGKVPAFEDGDLKIFESRAITQYIAHRYEGQGTNLLQPDSKNLAHYAIMAMGMQVEAHQFDPLASKLAWEHVFKLIYGLTTDQAVVAEEEAKLAKVLDVYEARLKEFKYLAGDTFTLTDLHHIPAVQYLLETPTKKLFTERPHVNKWVAEITKRPASQKILQ	AT4G02520	C3	20677285	20678380
	Bo01158s040	BoGST12	Bo01158s040	MAGIKVFGHAASTATRRVLLTLHEKNLDFELVHVELKDGEHKKEPFLSRNPFGKVPAFEDGDLKLFESRAITQYIAHRYEEEGTNLLPADSKNISHYAIMAIGMEVEAHHFDPVASKLAWEQVFKLFYGMTTDQAVVEEEEAKLATVLDVYEARLKEFKYLAGETFTLTDLHHIPVIQYLLGTPTKKLFDERPHVSEWVAEITNRPASQKILQ	AT2G02930	Scaffold01158	10611	11425
	Bo3g052480	BoGST13	Bo3g052480	MAAIKVFGHPASAPTMRVVLALHEKNLDFEFVHVDLMGGEHKKEAFLARNPFGQVPAFEDGDLKLFESRAITQYIAHRYEGQGTNLLPADSKNIAHYAIMAIGMQVEAHQFEPVAAKLVSEQVFKLKKGLTTDQAVVAEEEAKLAKVLDVYEARLKEFKYLAGDTFTLTDLHHIPTIKYLLGTPTKKLFTERPRVNEWVAEITKRPASQKILQ	AT2G02930	C3	20661661	20662763
	Bo9g005890	BoGST14	Bo9g005890	MASIKVFGHATTTSTRRVLLTLHEKNLDYELVNVELKDGEHKKEPFLSRNVSISICVALLLRQIKSDYSVHSSPIRRPRNQPSPSRLQEHSPLCNNVHWNGSRSSPVRPSSFKAEEEAKLARVLDVYEARLKEFKYLAGETFTLTDLHHIPVIQYLLGTPTKKLFTERPRVNEWVAEITKRPASQKILQ	AT2G02930	C9	1168666	1169434
	Bo9g005900	BoGST15	Bo9g005900	MAGIKVFGNAASTSTRRVLLALHEKNLDFELVNIDLKDGEHKKEPFLSRNPFGKVPAFEDGDLKLFESRAITQYIAHRYESQGTNLLPADFKNPAHYAIMAIGMEVEAHQFDPVASKLVWEQVIKNFVGLTTDQAVVAEEEAKLAKVLDVYEARLKEFKYLAGDTFTLTDLHHIPVIQYLLGTPTKKLFAERPRVNEWVAEVTKRPASQKIHQ	AT2G02930	C9	1170824	1171818
	Bo5g003520	BoGST16	Bo5g003520	MVFNLFPNWKRATEVKKLGYKLHGNPFSTNTRRVLAVLLEKGLSYEPITVDLKTGEHKKDSFLGLNPFGQVPVLEDGNLTLCESRAITQYIAYVHSSRGTQLLNLQSHETMAILTMWMEIEAHQFDPLASKLTWELVIKPLYGLETDHMVVKENEAGLEKVLDVYEKRLGDSRFLACNTFTLVDLHHLPNIQFLLGTPTKRLFENRPKVRNWVHEITSREAWKMACDPEKSWFGAGYKIYGYPSSPNTRRALAVLHEKGLSFDRITVNLTTGDQQKPSFLPINPFGQVPVFLDGHLKYLFSSESRAISLYIETVHRSRGTKLLNHKNYKKMGTETMWMYIESFEFDPPASILVWEQTIKPMKGLKADYKVVNETERKLGKVLDVYEERLKNLRFLASNR…	AT1G02950	C5	816516	819635
	Bo8g117250	BoGST17	Bo8g117250	MRYTCHLLMDWTKKVYRLVPNWKRESEVKNLGYKVHGNPFSTSTRRVLAVLLEKGLSYESITVDLKSGEHKTESFLSLNPFGQIPVFVDGNIKLHESRAITQYIAYVHSTRGTQLLYLQSHETMAILTVWMEIEAHQFDPFASKLTWEQAIKPIYGLETDQVVVKENEANLEKVLDIYEKRLGKYRFLACNTFTLADLHHLPNIQYLLGTPTKRLFEDRPKVLKWVGEITGREAWKMACDHEKYWFGKQTK	AT1G02950	C8	41187846	41189178
	Bo5g003510	BoGST18	Bo5g003510	MMMMSISNEPFALAHKEEYKIYGFPYSASTWRVLAVLHEKGLSYYPITVNLRTGEQKKPSFLSINPFGQVPVLLDGHLKLTESRAISLYIENTHRSRGSKLLNHKNYKKMGIETMWMYIESFEFDPPATTLTFEQAIKPMTGLKTDYKVVNETEPQLEKVLDIYEERLKISRFLAGNRFTLADLFHLPNIEYLMNTTTKRLFENRPNVHRWVAKIMARPAWRKACDANA	AT1G02940	C5	813706	815639
	Bo8g001220	BoGST19	Bo8g001220	MAGIKVFGHPASTATRRVLIALQEKDVDFELVHVELKDGEHKKQPFLSRNPFGKVPAFEDGDFKLFESRAITQYIAHEYADKGNQLLSPGSKNMAILAMGMEIEAHEFDSVASKLGWEQIFKNFFGLTTDQAVVKEEEVKLGKVLDN	AT1G02930	C8	121520	122126
	Bo4g002350	BoGST20	Bo4g002350	MGGGIKVHGLPISTATMRVLATLYEKGLDFEIVPVDMKAGAHKQEPLISLNPFGQIPALLDGDLTLFESRAITEYIAEEYSDKGEKLLCQGCKKLKATTKVWLQVEGQQFDPIASKLAFERVFKGMLGMTTDPAAVEDLEAKLVKVLDIYEARLSKSPFLAGDCFTLADLHHLPIIYYLMGTDSKKLFESRPKVNEWIKNITARPAWVKVLHLQKQ	AT2G47730	C4	192089	192909
	Bo3g024840	BoGST21	Bo3g024840	MVLKVYGPHFASPKRALVTLIEKGVAFETVPVDLMKGEHKQPAYLALQPFGTVPAVVDGDYKIFESRAVMRYVAEKYRSQGPDLLGKTVEERGQVEQWLDVEATTYHPPLLNLTLHIMFASVMGFPSDEKLIKESEEKLSAVLDVYEAHLSKSKYLAGDFVSLADLAHLPFTDYLVGPIGKAYMIKDRKHVSAWWDSISSRPAWKETLEKYSFPA	AT2G30860	C3	9355353	9356248
	Bo4g173610	BoGST22	Bo4g173610	MVLKVYGPHFASPKRALVTLIEKGVPFETVPVDLMKGEHKQPAYLALQPFGTVPAVVDGDYKIFESRAVMRYVAEKYRSQGPDLLGKTVEDRGQVEQWLDVEATTFHPPLLNLTLHIMFASVMGFPSDEKLIKESEEKLAAVLDVYEAHLSKSKYLAGDFVSLADLAHLPFTDYLVGPIGKAYMIKDRKHVSAWWDDISSRPAWKETLEKYSFPA	AT2G30860	C4	46248704	46249582
	Bo3g024850	BoGST23	Bo3g024850	MVLTIYAPLFASSKRAVVTLVEKGVEFETVNVDLMKGEQRQPEYMAIQPFGKIPVLVDGDYKIFESRAIMRYIAEKYRSQGPDLLGKTIEERGQVEQWLDVEATSYHPPLLALTLNIVFAPLMGFPADEKVIKESEEKLGEVLDVYDAQLSKNEYLAGDFVSLADLAHLPFTEYLVGAIGKGYMIKDRKHVSAWWDKISNRAAWKEVSEKYALPV	AT2G30870	C3	9358112	9359312
	Bo5g150180	BoGST24	Bo5g150180	MYNQNMVVKLFGQIRAGNPQRVLLCFLEKGIEFEVIHVDLNTFEQKKPEYLLRQPFGQVPAIEDGDLKLFESRAISRYYATKYADQGTDLLGKTLEQRAIVEQWMEVEANYFNVVVLPLVINIVFTPKFDIALVEELKVKLDKVLDVYENQLATNRYLAGAEFSLADLTHMPGMRYIMNEAGLGSMVTSRENVNRWWNEISARPAWKQLMEMAAY	AT3G03190	C5	46211648	46212493
	Bo2g013490	BoGST25	Bo2g013490	MEKRKVVMCGVLSLLGLLSALTAFAAEATKKSQAKLTTSDSLTRCSYHRSPAYNLGFASAVFLMMAQIIVSVGSGCFCCRKGPAPSRSKWIISLICFIVSWFTFVLAFLVLLYGAALNDEHAEEATFPDARICYTVGTGVFSTGSVLSVVTIALGIVYYLGLNSSNQNVGVTRTVANQGGGIAMGQPQIPERGEDPVFVTAACPQRVVLCFLEKEIEFEIVHVDLDTLEQKKPEHLLRQPFGQVPAIEDGDFKLFESRAIARYYATRYADQGTNLLGKFLEHRAIVDQWADVETHYFNVLAFPIVLNLVIKPRLGEECDVVLVEELKAKLGVVLDIYENRLASNRFLAGDEFTMADLTHMPAMGYLMRTDVNQMVKARVNMNRWWEEITARPAWKKLMK…	AT5G17220	C2	4206280	4209081
	Bo9g161480	BoGST26	Bo9g161480	MVVKLYGQVTAACPQRVLLCLLEKKIEFEIVHIDLDTLEQKRPEHLLRQPFGQVPAIEDGDFKLFESRAIARYYATKYSDQGTNLLGKSLEHRAIVDQWADVEVGYFNVLVHPLVMNLVIKPRLGEECDAALVEELKVKLGVVLDIYDNQLASNRFLAGDEFTMADLTHMPAMGYLMRTDINRIVKDRANMNRWWEEVTARPAWKKLMKMAGF	AT5G17220	C9	47559122	47559966
	Bo4g098530	BoGST27	Bo4g098530	MVMKVYGDGMSACVARVLLCLHEKETEFELVPVDLFACHHKLPSFLSMNPFGQVPVLQDEDLTLFESRAITAYIAEKHKDKGTDLTRHADAKEAAIVKLWSEVESHHFNPAISAVIHHLIVVPLQGKTPDAAIVEENLEKLGKVLDVYEEKLGKTKYLAGDSYTLADLHHVPYTYYFMKTGHAGLVNDRPNVKAWWEDLCSRPAFLKVSPGLTVAPATN	AT3G62760	C4	24618494	24619324
	Bo00689s110	BoGST28	Bo00689s110	MLASIYKWFEVILFYGHQDIQVSVKSVKSAKRSEPVQAKDEGVNSSHWIVTYQISQPFGRVQILEDGDLKLFESKAITRYLAEQYKDGGTDLLSNDPKERAIVWMWMEIDTNQFFFLFASTLIGELNIKPFQGLATDFTLVQKNKEKLSEVLNIYEARLGKSSYLAGESFTLADLRHLPPIRYMLKMEEKGVKDLIYSRPNATAWVEKMKSRSAWLKTVVQGGHIFELMKQCCLPIQFESSYHEVTVVAKTTALVTGNN	AT1G49860	Scaffold00689	109105	110588
Lambda	Bo2g002730	BoGST29	Bo2g002730	MALSHISLVEDRQVPLDATSDLPTLFDGTTRLYISYTCPFAQRVWITRNLKGLQENIKLVPIDLPNRPAWFKEKVNPANKVPALEHNGKIMGESLDLIKYVNSNFEGPSLYPLDPEKRNFGEDMLKYVDTTFTKVVFGSFKGDPAKDTASVFNHLENALQKFDGGPFFLGDLSLVDVAYIPFVQRFQVFLGEVFKYDITAGRPKLAAWIEEMNKMVAYTQTITESEYVINFFKKFMIVYRVIASSSMLVYMKIVVLEHRPASLDATADPPALFDGTTRLYTSYSCPYAQRVWITRNFKGLQEKIKLVPLDLGNRPAWYKEKVYPENKVPALEHNGKIIGESLDLIKYLDNTFEGPSLFPEDNAKREFGEELLKYTDTFTKTMWASLKGDPFTETAPVLD…	AT5G02790	C2	498435	503171
Theta	Bo6g065040	BoGST30	Bo6g065040	MKLKVYADRMSQPSRAVIILCKVNGIEFDEVLIILAKRQQLSPEFKEINPLGKVPTIVDGRFKLFESHAILIYLASAFPSVADHWYPNDLSKRAKIHSVLDWHHTNLRPGAAGYVMNTVLAPFLGRSLDSKAAAEAEKILTKSLSTLETFWLKGNAKFLLGSSQPSVADLSLVCEIMQLQVLDEKDRLRLFSPYKKVEEWIENTRKATQPHFDVVHKTLYGAKDKFDKQRKMSKPGLQSKM	AT5G41210	C6	17388655	17390088
	Bo4g141930	BoGST31	Bo4g141930	MKVKVYADRMSQPSRAVIIFCKVNGIEFDEVLIILAKRQQLSPEFKEINPLGKVPTIVDGRLKLFESHAILIYLSSAFPSVADHWYPNDLSKRAKIHSVLDWHHTNLRPGAAGYVMNSVLAPFLGGSLDSKAAAEAEQILTKSLSTLETFWLKGNAKFLLGSNQPSIADLSLVCELVQLQVLDEKDRLRLFTPCKKVEEWIENTRKATQPHFDVVHKTLYGAKDKVEKQRKMGTTVSKPAFQSKM	AT5G41210	C4	38278079	38279466
Tau	Bo4g061470	BoGST32	Bo4g061470	MAENEGKVKLLGCWASPFSRRVEMALKLKGIPYEYLEEALPNKSPLLLELNPIHKKVPVLVHNDKILPESHLILEYIDQTWSNNPILPQDPYEKAMARFWAKFIDEQILTVGFRSLVRAEKGREAAIEEAREKFAFLEKEVTRKNFFGGKTIGFVDMVAGSIIPFCLARLWEGMRIDVIPEDEFPELNRWIKNLKDIESMRECIPHREKQIEHMMKVSERYKLA	AT2G29490	C4	13829899	13830670
	Bo4g061480	BoGST33	Bo4g061480	MAEREEDVKLDGQKLLGLNPVYKKVPVLVHKGKILLESQLILEYIDQTWTNNPILPQDPYEKAMALFWAKVVDEQVTIRFSTLVKAEKGVEVAVEEARELLTFLEKEVTGKHLFGGVGHL	AT2G29490	C4	13840354	13841244
	Bo4g169390	BoGST34	Bo4g169390	MAKKEERVKLLGFWISPFSRRVEMALKLKGVPYEYLEEELPKKSPLLLELNPVHKKVPVLVHNDKILSESHVILEYIDQTWSNNPILPQDPYERATARFWAKFVDEQILPAGFMPLVKPEKGIEVAIEETRELIMFLEKEVTGKDFFGGKTIGFLDMVAGTMIPFCLARAWECMGIDMISEDKFPGLDRWIKKLNEVEIVRECIPPKEKHIERMNKIIERSKSS	AT2G29480	C4	45342558	45343368
	Bo4g061500	BoGST35	Bo4g061500	MAEKEEVKLLGIWASPFSRRIEMALKLKGVPYEYVEEILEKKSPLLLALNPVHKKVPVLVHNGKTILESQVILEYIDETWKHNPLLPQDPYERSKARFLAKLVDEQIITAGFVSMARADEKGRKVLAEQTRELIMILEKELVGKDFFGGKTVGFLDLVAGSVIPFCLERGWEGIGLEVISEEKFPEYKRWVKNLEKVDFVKDCIPPKEKHVEHMNHMGERIRSA	AT2G29450	C4	13875437	13876280
	Bo4g169380	BoGST36	Bo4g169380	MAEKEEYVKLIGSWASPFSRRVEMALKLKGVPYDYSDEDYLVTKSPLLLQLNPIYKKVPVFVHKGKVLLESHLILEYIDQTWTRNPILPQDPYGKAMARFWAKFVDEQVTLIGFRSLVKSEEIDVAIKEAQELITYLEKEITGKMFFGGETIGFLDIVVGSMIPFCLVRGWEGMGIDMIPKEKFPELNRWIEKIKEIEIVRECIPNREKNIEHMMKIVGRIKAASKTA	AT2G29470	C4	45335477	45336420
	Bo4g169370	BoGST37	Bo4g169370	MATKEEDVKLLGFWASPFSRRVEIALKLKGVTYEYLEQDIFNKSALLLELNPVFKKVPVLVHKGKILAESHLILEYIDQTWKNNPILPRDPYEKAMARFWAKFVDEQVGPVCFKSVVKADKGIDVAIEEAQELITFLEKELIGKDFFGGKTIGFLDMVAGSMIPFCVAQAWEGMEIDMIPEEKFPELNRWIKNLNGIEIVRECIPNREKQIDHMMKVAERIKLA	AT2G29460	C4	45332481	45334111
	Bo3g039950	BoGST38	Bo3g039950	MAEKEEVKLLGIWASPFSRRIEMALKLKGIPYDYVEEILEHKSPLLLALNPIHKKVPVLVHNGKTILESQVILEYIDETWKQNPILPQDPYERFKARFLGKLVDEQIITAGFVSMARADEKGREALAEQTRELIMNLEKELVGKDFFGGKSVGFLDLVAGSMIPFCLERGWEGIGLKVITEEKFPEYSRWVKNLEKIEAVKDCIPPREKHVEHMNYMGERIRSA	AT2G29450	C3	16114954	16115717
	Bo4g169340	BoGST39	Bo4g169340	MAERSEEVKLLGMWASPFSRRVEIALTLKGLPYEFSEQDIANKSPLLLQSNPVHKMIPVLLHNGKPISESLVILEYIDDTWQHNQILPQDPYDKAIARFWARFVDEQIYVTAMKVVGKVGEERDAAVEATRDLLKLMEKELVGKDFLGGESLGFVDIVATLVAFWLMRTEEVVGVKVVPVEMFPEIHRWVKNLLDVDVIKKCIPPEDEHLNYIRARMDSLKLKSV	AT2G29420	C4	45320531	45321281
	Bo1g144640	BoGST40	Bo1g144640	MNQEAQVQVMGLWGSPFSKRVEMVLKLKGTPYEYIEEDVYVQKSPMLLKLNPIHKKVPVLVHQGKSIAESLVIVEYIEDTWKTSYPILPRDPYERSMARFWAKYVDDKVMLTLWKACWGPESEREKMVEEAYEDLKYLEEELGDKQFFGGETIGFVDIAADFIAYWFGIAQEASGVMIMTAEKFPKLQRWSQNFVGNNIIKEVLPPKEKLMALFKAQFGNNASN	AT3G09270	C1	41220991	41222085
	Bo3g107550	BoGST41	Bo3g107550	MEDETENKVILHGTFVSPYSKRVELALKLKSIPYLFVQEDLHNKSQALLQHNPVHKKVPVLVHKGKPISESLFIIEYIDETWRNGPQLLPQDPYKRSKVRFWASYIQLHLFDVVMKVVKTEGEEQEKALTEVKEKLSIIEKEGLKDIFSDTNGKPTLTNETMSLVDIVMCTLLSPYKAHEEVLGLKIVDPETVPGVCSWLTAINETDVVKDLSPPYEQVLEILRAFRQMSLSRS	AT5G62480	C3	38017868	38018572
	Bo2g082200	BoGST42	Bo2g082200	MEENKSKVTLHGMWASTYSKRVEIALKLKGILYEYVEEDLSNKTESLVQLNPVHKKVPLLVHDGKPVAESQVILEYIDETWKNSPRLLPEDSYERAQVRFWVSYINEQVIEVMRKVLFQEGEAQEKAIEEARERFKVLEEGLKKHFPNKIIRENDDVGLLDIIIISTFGSHKDYHELFGVGIIDPVNTPTLYNWIESLKELAVIKEAEVPSDRLVPFLQMYRQMHLQQAANT	AT1G74590	C2	22883329	22884099
	Bo6g118840	BoGST43	Bo6g118840	MEEKKSKVILHGMWASTYSKRVEIALKLKGISYEYVEEDLKNKTESLIQLNPVLKKIPLLVHDGKPVADTQVILDYIDETWKNSPRFYPEDPYERAQVRFWVSYINQQEMTVSCCKVFEVMGRVMLQEGEAQAKSVEEARERFRVLEEGLKKHFPNKTIRGNDDVGLLDIIIIASFGVYKAVHEAIGVEIIDPVNTPTLYNWIEQLQQLPVIKEVEVPHDRLVTFLQKCRQEHLQQAANA	AT1G74590	C6	37137050	37137820
	Bo2g065760	BoGST44	Bo2g065760	KPQLFNTYPTQKKTAASLIISLVFRNQLIKLLRYKPAKSVMGLISDEYVRLLGAWPSPFVLRTRIALNLKRVPYEYLEEEDSLNSESVLNYNPVHKQIPILIHGNKPIRESLNIVMYVDETWLSGPPILPSDPFDRAVARFWDVYIDEHCFTSINGVAVAKDEEERKAAIAKLEMCMALLEETFQECSKGRGFFGGDNIGFIDIGFGSMLGPLKVLEKFTGVKFIHPETTPGLFHWADRFYSHEAVKPVMPDIEKLVEFARLKFNTSIFK	AT1G69930	C2	19453049	19454248
	Bo6g095020	BoGST45	Bo6g095020	NNSCSIHIPQKHKKAAANLIYIISRTSRNQKLSVMGSINGSKNDECVRLLGAWPSPFVLRTRIALNLKRVAYEYLEEEDTLNSESVLNYNPVHKQIPILIHGNKPIRESLNIVMYVDETWLSGPPILPSDPFDRAVARFWDVYIDEHCFTSINGVAVAKDEDERKAAIAKLGQCMALLEETFQECSKGRGFFGGENIGFIDIGFGSMLGPLKVLEKFTGFKFIHPKNTPGLFHWADRFYAHEAVKPVMPDIEKLVEFARLKFNTSIFK	AT1G69930	C6	29483819	29484742
	Bo6g110600	BoGST46	Bo6g110600	MGLLNGVNNDEYVRLLGAWPSPFVLRTRIALNLKRVPYEYLEEEDTLNSESVLNYNPVHKQIPILIHGNKPIRESLNIVMYVDETWLSGPPILPSDPFDRAVARFWDVYIDEHCFTSINGVAVAKDEEERKMAIAKLEQCMALLEETFQECSKGRGFFGGDNIGFIDIGFGSMLGPLKVLEKFSGVKFIHPENTPGLFNWADRFYAHEAVKPVMPDIEKLVEFARLKFNTSIFK	AT1G69930	C6	34647138	34647975
	Bo2g065750	BoGST47	Bo2g065750	MAQNGSNSTVKLLGTWSSPFALRGRVALHLKSAEYEYIEEADVLNSKSDLLLKSNPIHKKVPVLIHGDVSICESLNIVEYVDESWPSKPSILPSDFKDRAAARFWAHFVDGNVSSFTNTFVSDARLFKGLRSNQCSIKDCRTNPK	AT1G69920	C2	19446860	19447297
	Bo6g110580	BoGST48	Bo6g110580	MAQSGLNSTVKLLGTWGSPFALRAQVALHLKSVEYEYMEEVLNSKSDLLLESNPIYKKVPVLIHGDVSVCESLNIVQYIDESWPSDPSILPSHPSDRAFARFWAHFVDGKCFETINAVAGAKDNDVRMAMAGNLTDCLTSLEEAFQKSSKGGYLFGGENIGFLDIACGAMVGPLSVVETFSGVKFLSEDTTPGMLQWAEKFRAHEAVEPYLPTVAEFLEFAKKKFNVQ	AT1G69920	C6	34627217	34628141
	Bo6g110590	BoGST49	Bo6g110590	MLKSKKTDSSISRDTTQIKKRQKTEMAQNGSKNTVKLIGTWSSPFALRARIALHLKSVEYEYIEEADVLKSKSDLLLKSNPIHKKVPVLIHGDDSICESLNIVQYVDEAWPSKLSILPSNPKERASARFWAHFVDGKGFESIDAVAGAKDDAGRMAAAGNLMESLAALEEAFQKSSKGGEFFGGENIGYVDIACGAIVGPLSVIEAFSGVKFLSPDTTPGLVQWAERFRAHEAVKPYMPTVAEFVEFAKQKFNVQ	AT1G69920	C6	34640946	34641946
	Bo5g041460	BoGST50	Bo5g041460	MTQNNDTVKLIGSWSSPYALRARVALHLKSVKYEYLDEPDVLNSKSELLLKSNPIYKKVPVLIHGDVSICESLNIVQYVDEAWSSGPSILPSHPYERANARFWALFVDDKIFGSLDAVGGAKDDEGRMAAAGKLMECLATLEEAFQKSSKGLGFFGGENIGFLDIACGTILGPVSVIEAFSGVKFLREETTPGLIQWAEKFRAHEAVKPYMPTVEEFIAFAKKKFGVE	AT1G27130	C5	13693938	13694788
	Bo7g054590	BoGST51	Bo7g054590	MAQNDTVKLIGSWASPFSIRARAALHLKSVKYEYLDEPDVLRSKSELLLKSNPIFKKVPVLIHGDVSICESLNIVQYIDEAWSSGPSILPSHPVERANARFWAIFIDEKIFGSLEAVGGAKDDEGRMAAAGKLMENLAILEEAFQKSSKGLGFFGGESIGFLDLACGTLLGPVSVIEAFSGVKFLRRETTPGLIQWAQKFRAHEAVKPYMPTPEEFVAFAKKKFNVE	AT1G27130	C7	19998218	19999402
	Bo9g046510	BoGST52	Bo9g046510	MGETEEVRLLGVWFSPYAIRPKIALRLKSVDYDYVEEDLFGSKSELLLKSNPVHNKVPVLIHNNKPILESLNIVEYIDETWNASGPSILPSHPHDRAQARFWSAFVDDKF	AT1G59700	C9	15031039	15031500
	Bo9g046550	BoGST53	Bo9g046550	RIKIKLRKKQYGREREEVKLLGTWYSPVVARAKIALRLKSVDYDYFEEDLFGSKSELLLKSNPVHKKVPVLIHNNKPILESLNIVEYIDETWNASGPSILPSYPHDRSQARFWSAFVDDKWFPTLIATTITKSENAKAKGMEEVGEWLLLLEDAFISISKGERFFGGEVIGFMDICLGSFLVILKAREKLKGENILDKSKTPSLCKWANEFLADDTVKNVVPEIDRVVKFMREFEAETQTRA	AT1G59700	C9	15052258	15053362
	Bo5g010810	BoGST54	Bo5g010810	MASDEVKVIGAWASPFVMRPRIALNLKSVPYEFLQETFGAKSELLLKSNPVHKKIPVLIHADKPVCESNIIVEYVDETWSASGPSMLPSTPYDRAIARFWAAYIDEKWFPSLKSILKAEGEEEKKAVLAQVEEGNALLEKAFNDCSKGKAFFNGEHIGYLDIAFGCFLAWLRGTALAGGHKLIDEVKTPSLSKWADRFCNDPAVKPVMPETATLAEFAKKIFAKPPA	AT1G10370	C5	4141081	4141862
	Bo5g010800	BoGST55	Bo5g010800	MATDEVKVIGAWASPFVMRPRIALNLKSVPYEFLQETFGAKSELLLKSNPVHKKIPVLLHADKPVCESNIIVEYVDETWSASGPSMLPSTPYDRAIARFWAAYIDEKWFPSLKSILKAEGEEEKKAVLAQVEEGNALLEKAFNDCSKGKAFFNGEHIGYLDIAFGCFLAWLRVTELAGGHKLIDEVKTPSLSKWAERFCNDPAVKPVMPETATLAEFAKKIFAKPTA	AT1G10370	C5	4138581	4139362
	Bo8g109610	BoGST56	Bo8g109610	MVTGDVKLIGSWASVFVMRARIALNLKSIRYEFLQETYGTKSELLLKSNPVHKKIPVLIHDDKPVCESNIIVQYIDEAWSSYGPSILPSQPYDRAIARFWAAYVDDKWFIALRSILTAGGEEEKKAAIAEVEERTDHLEKAFIECSNGKPFFNGDHIGYLDIALGSFLGWWKVVELDANHILLDETKTPSLFKWAERFCNDPDVKPLMPETAKLAEFARKLFPKPQA	AT1G10360	C8	39329284	39330269
	Bo2g093380	BoGST57	Bo2g093380	MANEVILLDFWPSMFGMRTRIALREKGIEFEYRDEDLWNKSPLLLETNPVHKKIPVLIHNGKPVCESTIQVQYIDEVWSDKNPILPSDPYQRAQARFWVDFIDKKMYDAQRKVWGTKGEEQETGKKEFIELLKTLESELGENTYFGGDDFGYVDIGLIGFYSWFHAYEKYGNLNIESECPKLIAWAKTCMQRESVAKSLPDSEKVIEFVTEIRKKFMLE	AT1G78380	C2	25843835	25844728
	Bo6g081610	BoGST58	Bo6g081610	MAKEVILLDFWPSMYGMRTRIALREKGVDFEYRDENLREKSPLLLQMNPVHKKIPVLIHNGKPVCESAIQVQYIDEVWPHKNPILPSDPYQRAQARFWVDFIDKKMYEAQRKVYATKGEEQETGKKEFIEILKTLETELGDKPYFGGDDFGYVDIGLIGFYTWFPGYEKFGNFSIEAECPKLIAWAKRCMQRESVAKSLPDPEKVVEFMAMLRKRFGVE	AT1G78380	C6	25363625	25364974
	Bo3g027540	BoGST59	Bo3g027540	MAKEVILLDFWPSMYGMRTRIALREKGVDFEYRDENLREKSPLLLQMHPVLIHNDVDIALIGFYTWFPGYEKFGNFRI	AT1G78380	C3	10353587	10354117
	Bo6g081630	BoGST60	Bo6g081630	MANSTILLDYWPSMFCMRARVALREKGVVFEAREEDLTNKSPLLLQSNPIHKKVPVLIHNGKPVCESLNVVQYVDEAWSDKNPFFPSDPYGKAQARFWADFVDKKFSDAQFKIWGKKGEEQAAGVKEFIEAVKILEAELGDKPYFGGDSFGYVDIALITFYSWFGAYEKFGNFSIEAESPKLIAWAKRCMEKESVSKSLPDQEKIVAYAAEFRKNNL	AT1G78370	C6	25374683	25375649
	Bo6g121970	BoGST61	Bo6g121970	MAEEVILLNFWPSMFGMRTMIALKEKEVKYEHREEDLINNKSALLLEMNPIYKKIPVLIHNGKPVCESVIQVQYIDEIWSDKNPLLPKDPYQRAQALFWADFIDKKLYVCGRKTWATKGEELEEAKKEFIDILKTLQSELGDKPYFGGNSFGFLDIVLIGFYSWFPAYQKFGNFSIEPECSILMDWGKRCLERESVATSLPDPERIGGFILQLKKLYRIE	AT1G78360	C6	38862764	38863581
	Bo6g121980	BoGST62	Bo6g121980	MADEVILLNFWPSIFGMRTTIALEEKGVKYEYREEEDVINNKTRLLLEMNPVHKKIPVLIHNGKPVCESIVQVQYIDEIWPEKNPFLPKDPYQRAQALFWADFIEKKVCVCGRRVWTTKGEELEAANKEFLELLKILQSELGDKPYFGGDKFGFVDIVLIGFFCWFPAYEKFGNYSMESECSKLMAWGKRCMQRDSVANSLPDPERVIGYVLHLKKLFGLE	AT1G78360	C6	38864087	38865603
	Bo6g081650	BoGST63	Bo6g081650	MADEVILLDFWPSPFGVRARIALREKGVEFEYREENLRDKSPLLLQMNPVHKKIPVLIHNGKPVCESMNVVQYIDEVWSDKKNPLLPSDSYQRAQARFWVDFIDTKVYEPADKIWSTKGEVQEKAKKEYIEALKILESELGNKPYFGGDNFGFIDIAMTGYYMWFEASEKCGNFSIEPECPTLMASAKRCLQRDSVVNSVPDPEKIVEFAFKIRKIYCV	AT1G78340	C6	25389699	25390611
	Bo6g121960	BoGST64	Bo6g121960	MADEVILLDYWASPFGMRARIALREKGVKFECREENLRDKSPLLLQMNPVHKKIPVLIHNGKPVCESMNVVQYIDEVWSGKNSIFPSDPYQRAQARFWIDFIDTKVYEPADKIWSTTGEVQETAKKDFIEALKILEAELGDKPYFGGDNFGFVDIAMTGYYSWFEPFEKCANFSIESECPTLMASAKRCLQRESVVNSIPNPDELFALALKLRKEYGV	AT1G78340	C6	38861307	38862367
	Bo6g081660	BoGST65	Bo6g081660	MAEEVILLDYWSSMFGMRTRIALEEKGVKYEYREEDLSNKSPLLLEMNPIHMKIPVLIHKGKPICESIIQVQYIDEVWPDANPILPSDPYQRAQARFWSDYIDKKVFFLTFGYLSSLHHNHLLILILVCFCVYTNNKAGPSETLA	AT1G78320	C6	25391472	25391909
	Bo5g023550	BoGST66	Bo5g023550	MNPIHKKIPVLIHNGKPVCESLIQVEYIDETWPGENPLLPSDPYQRAHAKFWADFIDKKVNVTARRIWATKGEEKEASKELIEIFKMLESELGDKHYFGGETFGYVDIALIGFYSWFGVYNKFGNMSIESECPTLTAWAKRCLHRESVTKTLPKSEKVTTFISQRLGVE	AT1G17170	C5	8332267	8332894
	Bo8g105070	BoGST67	Bo8g105070	MADEVVLLDFWASVYGMRTRIALEEKKVKYDYREQDLVNKSALLLEMNPVHKKIPVLVHNGKPVCESLIQIEYIDETWPGENPLLPSDPYERAQAKFWADFIDKKMSVTAKRVWATKSEEQEASKELIEILKTLESELGEKHYFGGKTFGFVDIALIGFYSWFGVYEKYGNVSIESECSKLIAWAKRCLQRDSVTKTLPELEKLIALISERRKSLGLE	AT1G17170	C8	36932596	36933367
	Bo8g105040	BoGST68	Bo8g105040	MVDEVILLDYWPSMFGVRTRIALEEKNIKFDYIEQDLCNKSALLLEMNPVHKKIPVLIHNGKPVCESLIQVEYIDETWPRENPILPSDPYQRAQARFWGSFIDKMLPGLGKLMWGVKGEEQEAGKKEFVEMLKMLESELGDRTYFGGETFGYVDIALIGFYGWFDAFEKYGNFSIEAECPKIIAWAKRCVKRDSVAKSLPDSEKVTELVPELKKKKRVG	AT1G17180	C8	36917285	36918026
	Bo8g105050	BoGST69	Bo8g105050	MVDEVILLGYWPSTFGVRTRIALEEKDIKFDYREQDLFNKSSLLLEMNPVHKKIPVLIHNGKPVCESLIQVEYIDETWPGKIPLLPSDPYQRAQAKFWGDFIDKMVPGLVRLMWGAKGEEQEAGKKEFIEMLKTVESELGDKTYFGGEAFGYVDIALIGYYCWFDAFEKYGNFSIEAQCPKIIAWAKSCIKRDSVAKSLPDSEKVTELVPELKKKMGIE	AT1G17180	C8	36922912	36923646
	Bo5g023560	BoGST70	Bo5g023560	MADEVILLDYWPSAFGMRTRIALEEKDIKFDHREQDLFNKSQILLGMNPVHKKIPVLIHNGKPVCESLIQVEYIDETWPKGNSLLPSDPYQRAQAKFWGDFIDKKVSGPTWVLWGGKGEEQEAGKKEFIEVLKTLETELGDKTYFGGETFGYVDIALIGFYCWFDTYEKFANFSIEAECPKVIAWAKRCLKRESVAKSLPDSDKITKYVPELKKRLGME	AT1G17180	C5	8339395	8340131
	Bo5g023570	BoGST71	Bo5g023570	MADEVILLDYWPSMFGMGTTKIALAEKGVAYEYKETDPRAKTSLLIETNPIHKKIPVLIHKGKQICEPLIQLEYIDEFYDPSWKVWGTRGEEQVTAKKELLEHFKTLETELGDKTYYGGGVFGFVDIALMGYYSWFKAIEKFGEFSIEAEFPKLTQWTKRCLERESVIMSIADSDKIVEYAYVLRRKLGAE	AT1G17190	C5	8346055	8346813
	Bo8g066990	BoGST72	Bo8g066990	MADEVILLDYWPSMFGMRTKMALAEKGVSYEYIETDPWIKTPLLIEMNPIHKKIPVLIHKGKPICESLIQLEYIDEVWSGTYPMLPSDPYQKAQARFWADFIDKKFYDPSWKVWGTNGEEQVAAKKELLEHFKTLETELGDKTYYGGEVFGFLDIALMGYYSWFKAMEKFGEFSIETEFPKLTEWTKRCLERESVVKALTDSDKILEYAYVLRKKFGAE	AT1G17190	C8	21585536	21586476
	Bo8g105060	BoGST73	Bo8g105060	MADEVILLDYWPSMFGMRTRVALEEKNIKFDYREQDLFNKSPFLLEMNPVHKKIPVLIHNGKPVCESLIQVEYIDETWPGGNSFLPSDPYQRAQAKFWGDFIDKKVYGPTRLIWGAKGEEQEAGTKEFIEMLKMLESELGDKTYFGGETFGYVDIAMIGFYCWFDVLEKCGNFSIEAECPKLIAWAKRCMKRESVGKSLPNSDKITKFVPELKKKIGIE	AT1G17180	C8	36926826	36927560
	Bo3g127490	BoGST74	Bo3g127490	MSEEKVVVLNFWPSMFGARVIMALEEKDIKFEYKEEDVFGDKTDLLLQSNPVHKKIPVLIHNGKPVCESNIILEYIDEVWNNDKTLRLLPSDPYEKAKCRFWADLIDKKVFDAGRRTWTKKGKEQEEAKREFIETLKVLETELGEKFYFGGNETISVVDLVLISYYPWFHTWETIGDFSLEDHTPKLMDWVRRCLARPPISKSLPDRLKILGRVSQIIKVHEFFYGY	AT3G43800	C3	46536485	46537888
	Bo00534s080	BoGST75	Bo00534s080	MGKENEKVVLLDFWASPYAMRTKIALREKGVEFETQQEDLWNKSELLLKSNPVHKKVPVLIHGGKPVSESLVQVQYIDETWTDAASFLPSDPQARANARFWADFAEKTISFEGGRKIWGNNKGEEQEKGKKVFLDSLKVLEAELGDKPYFGGETFGYVDIALVPFYSWFYSLEKCGDFSVEAECPKIVAWGKRCVERDSVAASLPESEIVYQQVLKLRQIFGVE	AT1G53680	Scaffold00534	107151	107913
Zeta	Bo7g080440	BoGST76	Bo7g080440	MANSGEEKLKLYSYWRSSCAHRVRIALSLKGLEYEYIPVNLLKGEQSDPDFKKINPMGTVPALVDGGVVISDSLAIIMYLDEKYPEPPLLPRDLHKRAVNFQAASIVLSGIQPHQNLGVIKFIEEKINSEEKTAWVTNAITKGFTALEKLLVSCAGKHATGDEVYLADLFLAPQIYGAINRFQINLEPYPTLATCYESYKDLPAFQNAAPEKQPDAPASTS	AT2G02390	C7	30737024	30739072
	Bo9g071650	BoGST77	Bo9g071650	MAEKKEKLKLYSYWKSSCSHRVRIALTLKGIEYEYVPVNPLKRGDVMIRCISAVPALVDGDVVVSDSLAIIMYLDEKYPEPPLLPRDLHKRAVNYQAASIVFSGIQPYQNTPVARYIEEKTNAEEKTAWVNNAITKGFTALEDLLVSCTGKYATGDEVYLADLFLAPQIHAAINRFQINMEPYPTLAKCYESYNDLPAFQNAVPEKQPDAPASTS	AT2G02390	C9	21704068	21712628
Metaxin	Bo7g002090	BoGST78	Bo7g002090	MEGDQDTSGFTLVTRKPCFGLPTACPNCLPAYIYLKLAQLPFQLAFNSTFPDSDELPYFETGTYVAYNNDDGGVIEKLKKDGVVNLDSQLQSLPDYLSLKALILSWLEEALAYETWVGTEGVSAWKIYYSDLPWVISKVLFYKQTYMAKTRLGIIKENSEEREKQIYKRASDAYEALSTRLGEQKFLFEDRPSSLDAFFLSHILFTIQVLPETSVLRTKLLEHGNLVRYAEKLKLEFLEAPSSSSSPPLHSFPSSFSRKGSKPKSKSKTEKTEEEKKFKKRAKFFLAAQFLAVVIYLSVMGGVSNDELEYEDDD	AT2G19080	C7	81442	83133
	Bo9g027530	BoGST79	Bo9g027530	MEGDQDTSDFTLVTRKPCFGLPTACPNCLPAYIYLKLAQLPFQLAFNSTFPDSEELPYFESGTYVAYNNEDGGVIEKLEKDGIVNLDSQLQSLPDYLSLKALIVSWLDEALTYEIWVGTEGASASKIYYSDLPWVIGKVLFYKQTYLTKKRLGLTKENAEQREKLIYKRASEAYEALSTRLGEQKFLFEDRPSSLDAFFLSHMLFTIQVLPETSVLRHKLLEQSNLVRYAERLKSEFLEESSSSPSPPLHSFPSSFSGMGSKTKSKPKAEKSEEEKKFKKRARFFLAAQFLAVVIYVSVMGGVSSDEVEYEDDDY	AT2G19080	C9	8757920	8759555
GST2N	Bo2g110730	BoGST80	Bo2g110730	MSIQSPCFPVVNGNLRLPIASFSSSTLPSGQRLSGNGAWIHKRGRIYVKSEANSEEETSSSSSESTTSGNASSFLSVLCPLLKLFSGGDPSQQRNHALEVATSSLASIARLLWGSRVSSMSTDVSSSPPLRLQLFEFEACPFCRREREAMTELDLSVEVYPCPKGSVRHRELVRRSGGQEMFPFLIDPNTDTSMYESGDIVKYLFNQYGNGRGPSTGLLESTLFTGWMPTLLRAGRGMSL	AT4G10000	C2	33860149	33866933
	Bo00983s030	BoGST81	Bo00983s030	MAGMLANSVLLPQPSIFLPVSSSRSSRSIRKTPLVMVKASSKPSDSVSASTKSKSSDAVFTAPPGFKPPEPKRFAVKPGKLLDVLGAAIGVLLRLGTGVFVSGYSASFVSKDAIPADQYALRIGGITVKETSKLGPRPEKPIEIYEFEGCPFCRKVREMVTVLDLDILYFPCPRGSPNFRPMVNQMGGKQQFPYMVDPNTGVSMYESDGIIKYLSEKYGDGTVPLSLSLGPLTAITAAFATLGRLGKGNLYTPAKLPPKPLVFWAYEGSPFCKLVREVLVELELPHIQRSCARGSPKRQELLMKAGHFQVPCLEDPNTGVNMFESAEIIEYLKQTYAA	AT5G03880	Scaffold00983	12533	14947
	Bo9g181640	BoGST82	Bo9g181640	MAGILANTILPPQPPIHLPVSSSRSRSIRRTLVMVKASSEPSDSSASVSTKSSEPVAFTAPPNFKPPEPQRFAVKPGKLFDILGASIGLLFRFGTGVFVSGYSASFVSEDEVPPDQYAFRLGGITLKESSKLGPRPEKPIEIYEFEGCPFCRKVREMVGVLDLDILYYPCPRGSPNFRPKVNQMGGKQQFPYMVDPNTGVSMYESDGIIKYLSEKYGDGTVPLSLTLGPLTALTAGFAMIGRMGKGNMYTPAKLPPKPLVFWAYEGSPFCKIVREVLVELELPHIQRSCARGSPKRHELLQKAGHFQVPYLEDPNTGVNMFESAEIIEYLKQTYAA	AT5G03880	C9	53685355	53687538
Hemerythirin	Bo4g120060	BoGST83	Bo4g120060	MGNCLPNSTTKTTAEISPATAKPTSAVTVKLSGPPNSLATSYLRFALLHKKVNLRFVPSEDQKPTIHVGAETVSGSQEVLLRYIEDKFPEPRLMLWKFNLEGFDEATPAIVKAIWLQHRSMLWHIERMVRWSEDLAARGGRRAVDPSVGTPKMEIRKFAKSYAQLQEIMVEHAQMEERILFPVLESVDRGMCKSANEEHGRELPMMNGIKEYIKSIGVMDSGACSEELFTLASRFKSLQMMCKAHFEEEEKDLLPMVEAAEMGREKQNKLMNQSLELMRGTHSNVCDFLLQGLTPQEAMQYLDILMNFADPNFISSFICQQDIVD	AT3G54290	C4	31069938	31071060
	Bo8g083560	BoGST84	Bo8g083560	MGNCFSTSSVSTAEISPLDLAVKPPPVAVSSPAAAAQTHLPAPRLPILPPSAKETTATATATSTVTVKLYGPSNSLATSYLRFALLHKKVNLRFVPSEDQKPTIQIGSEKTSGSQEALLRYIEEKFPEPRLMIWKFNLEGFDEATPPIVKAIWLHHRSMTWHVERMLRWSEDLAARGGRRAADPSVGTPKMEIRKFAKSYTQLQELMLEHAQMEERILFPVLESVDRGMCKSASAEHGRELPLMNGIKEYIKSIAVMDSGICSEELFSLASRFKSLQMMCKAHFEEEEKELLPMVEAAEMGKEKQKKLMNQGLEVMRGTHTNVFDFLLQGLTPQEAMQYLDLLINFGDPDLISSFMCQRDIVD	AT3G54290	C8	29073619	29074851
mPGES2	Bo2g116780	BoGST85	Bo2g116780	MRRVTGLAARTISSSVAVHPRLAHTTAMMTTIPSWEPPSPRFGGLPTPSFAGGIAGIVFFSAAAASSLGQEVHAKEMSHKFNPKEVVLYQYEACPFCNKVKAFLDFNKIPYKIVEVNPLFKKEIKWSDYKKVPILTVDGEQLVDSSVIIDSLFQRMHPGISKSEDDEETIWRKWVDNHLVHILSPNIYRSTSEALESFDYITTHGNFSFTERLVAKYAGATAMYFVSKKLKKKYNITDERAALYDAAETWVDALNGRPFLGGSRPNLADLAVFGVLRPIRYLRSGKDMVDNTRIGEWFSRMENTVGEPSGIKESRSLL	AT5G42150	C2	36062174	36063652
B. rapa
DHAR	Bra016503	BrGST1	Bra016503	MALEVCVKAAVGAPDVLGDCPFSQRVLLTLEEKSLPYKMHLINLSDKPKWFLDINPGGKVPVLKIDGKWVPDSDVIVSLLEKKYPEPSLKTPPKFASVGSKIMSTFVAFLTTKDSSDGPLLHELEALENHLKSHDGPFIAGEKVSAVDLSLAPKLYHLEVALGHFKSWSVPGSLTHVHNYMHAVFSLHSFEKTKAEEKYVIAGWAPKVHY	AT1G19570	A8	18011642	18012574
	Bra025749	BrGST2	Bra025749	MALEVCVKAAVGAPDALGDCPFSQRVLLTLEEKNLPYKMHLINISDKPQWFLAISPEGKVPVLKNDDKWVSDSDVITGILEEKYPEPSLKTPPEFASVGSKIFGTFVTFLKSKDSSDGSEKALLDELEALETHLKTHDGPFIAGGKVSAVDLSLAPKLYHLKVALGHYKSWSVPESLPHVHGYMKALFSLDSFEKTKTEERYVIAGWEHKVNP	AT1G19570	A6	7408511	7409337
	Bra023579	BrGST3	Bra023579	MEEKHVPYDMKLVDLINKPEWFLKISPEGKVPLVKFNEKWVLDSNVITQSLEEKYPEPPLTTPPEKASVGSKIFSTFIGFLKSKDQGDGTEQALLNELSTFNDYLKENGPFINGEKISAVDLSLGPKLHHMKIALGHYKDWSVPDSLSFLKSYMENVFSRESFSKTQAQAEDVIAGWRPKVMA	AT5G16710	A2	3003366	3004393
EF1Bγ	Bra020005	BrGST4	Bra020005	MALVLHTYKGNKGAEKALIAAEYTGVKIDVPDFEMGVANKTPEFLKMNPIGKVPVLETPEGPIFESNAIARYVSRLNGENSLNGSSLIEYAQIEQWIDFSSLEIFGSIFMWFGARIGYKPYSVPGEEAAISALKRALDALNTHLASKTFLVGHSITLADIITVCNLSLGYTTVMTKSFTSAFPHVERYFWTVINQPNFKKVVGEVKQTEAVPPVASKKPAQPAKAKEEPKKKAAPAAEAPKPVEEEEAPKPKAKNPLDLLPPTPMVLDEWKRLYSNTKSNFREVAIKGFWDMYDPEGYSLWFCDYKYNDENMVSFVTLNKVGGFLQRMDLARKYAFGKMLICGSEGPFKVKGLWLFRGPEIPKFVMDEVYDMELYEWTKVDISDEAQKERVSQMIEDAE…	AT1G09640	A6	3323873	3326090
	Bra031676	BrGST5	Bra031676	MALVLHTYKGNKNADKALIAAEYVGVKIDVPSDFAMGVTNKTPEFLKMNPMGKVPVLETPEGPVFESNAIARYVSRLNGENSLNGSSLIEYAHVEQWSDFSTLEIYGNILKWFGPRMGFMPYSAPGEEAAISALKRGLDALNTHLTSNTYLVGHSITLADIITVCNLNLGFATVMTKSFTSAFPHVERYFWTVINQPNFKKVVGDVKQTEAVPPIKKAGQPAKPKEEPKKKAAPAAEAPKVVEEEEEAPKPKAKNPLDLLPPSPMVLDEWKRLYSNTKSNFREVAIKGFWDMYDPEGYSLWFCDYKYNDENMVSFVTLNKVGGFLQRMDLARKYAFGKMLICGSEAPFKVEGLWLFRGPEIPKFIMDEVYDMELYEWTKVDISDEAQKERVSQMIEDAE…	AT1G09640	A9	37044573	37046725
	Bra030790	BrGST6	Bra030790	MALVMHSYKGNKNSDKAFIAAEFAGVKIDMPSGFEMGVTNKTPEFLKINPLGKIPVLETPEGPIFESNAIARYVSRLNGENSLNGSSLIEYAHIEQWIDFSSLEIYGNIFNWFVPRMGFMPYSVPGEEAAISALKRGLEALNTHLASNTYLVGHSVTLADIITVCNLNLGFSTVLTKSFTSAFPHVERYFWTLINQPNFKKVVGDVKQTESVPAIKKAGQPAKPKEQPKKKEAPAAEAPKVVEEEEAPKPKAKNPLDLLPPSPMVLDEWKRLYSNTKSNFREVAIKGFWDMYDPEGYSLWFCDYKYNDENMVSFVTLNKVGGFLQRMDLARKYAFGKMLICGSEGPFKVKGLWLFRGPEIPKFVMDEVYDMELYEWTKVDISDEAQKERVSQMIEDAEP…	AT1G09640	A8	19586542	19589988
GHR	Bra012530	BrGST7	Bra012530	MSFSTILSHNSFLSLATKFTTRGSRLQCTIAMARSAVDETSDSGAFQRTASTFRNFVSRDSNSQFPAESGRYHLYISYACPWASRCISYLKIKGLDDAISFSSVKPIWGRTKESDEHMGWVFPDSDNEVEGAEPDHLNGAKSVRELYEIASPNYTGKYTVPVLWDKKLKTVVNNESAEIIRMFNTEFNHIARNPDLDLYPSHLQAKIDEANEWIYSGINNGVYRCGFAKKQEPYEEAVQQVYEALDRCEEILGKHRYICGNTLTETDIRLFVTLIRFDEVYAVHFKCNKKLLREYPNLFNYTKDIFQVPGMSSTVNMNHIKQHYYGSHPSINPFGIIPHGPNIDYSSPHDRHRFSK	AT4G19880	A3	23793744	23795327
	Bra033711	BrGST8	Bra033711	MSVCCASAQLTFPSHTTTPRRVSARMSNQPPKPTTTTTSIFTSATKLLWGPSLPPGLLISTARTAWSTVWHLMMTQLAPSDSSGSYTRPTSQFRLNPTQFPSAASSELHLYVGLPCPWAHRTLIVRALKGLDDAVSVSVASPGQDGSWEFKDNTIPIRDKDKLIPGLDKANRCRNLKEVYKSRTGGYDGRCTVPMLWDSRKKDVVCNESYDIIEFFNTGLNELAKNPSLDLTPPELKGKIETWNRIVYPKVNNGVYRCGFAQSQEAYDRAVNELFSTLDEIEDHLGSNRYLCGERLTLADVCLFTTLIRFDPVYNILFKCTKKKLVEYPNLYGYLRDIYQIPGVAATCDIPAIMDGYYKTLFPLNASGIQPAISLSGHQDSLLIPHNRDSVGKAFVAQN…	AT5G44000	A6	24420149	24421522
	Bra025096	BrGST9	Bra025096	MAASSANENSDKPRRTVTSFRNFVSQNHDSQFPAESGRYHLYISYACPWASRCLAVLKLKGLDKAITFTSVQPLWRNTKENDEHMGWVFPDSDKEVPGAERDHINGAKSVRELYDIASLNYTGKYTVPVLWDKKLKTIVNNESSEILRMFSTEFNHFAENPCLDLYPPNLRSLINETNEWVHHGINNGVYKCGSATTQTAYDEAVKQLFDALDKCEEILQKQRFLCGNTLTEPDIRLFVTLIRFDEAYTVIFKCNKRLIREYSNLFNYTKDIYQIPGLSSTVKMDHVKQNYYGSFPSINPLGIVAHGPNIDYSLSHDRHRFS	AT5G44990	A6	24066607	24067902
	Bra039529	BrGST10	Bra039529	MARSGVDETSESGAFVRTASTFRSFVSQDPASQFPPESGRYHLYISYACPWACRCLSFLMLKGLDQAITFSSCHTIWGRTKETDDHRGWVFPGSNSELPGAEPDYLNGAKTVRELYEIASPNYMGKYTVPILWDKKLKTVVNNESSEIIRMLNTEFNGVAKNPSLDLYPSHLKEAIDETNEWVFNGINNGVYRCGFARKQEPYDEAVNQVFEAVDRCEALLGKQRYICGNTFTEADVRLFVTLIRFDEVYAVHFKCNKRLLREYPNIFNYIKDVYQINGMSSTVKMDHIKQHYYGSHPTLNPFGIIPHGPNIDYSSPHDRDRFSS	AT5G45020	Scaffold000167	252092	253414
TCHQD	Bra015679	BrGST11	Bra015679	MTGSFDVAVRSHCSGMWRGGDTDKNLTRDRDDSEFMRRTSRQLIANASVDDEILVLTSKGLNTPLLDNSFGLGSEAMQLYHHPYSLDSQRVRLALEEKGIDYTSYHVNPITGKHMDSSFFRMNPNAKLPVFRNGSHIILDTIEIIEYLERIAEVSSGVEDATFGREVLEWMRKIREWDSKLFTLAHIPDNRRLYVSKFLRMVMIARMAESPDLASAYHRKLREAYDTEDKLKDPEALRRSKDHLLRLLDEVETKLEGTSYVAGNEFSMADVMLVPVLARLSLLDLEEEYISSRRNLAEYWVVVRSRPSYKKVVGRYFNGWRKYATLLKTWMFVRVRSLLRKY	AT1G77290	A7	24677795	24680342
Phi	Bra018543	BrGST12	Bra018543	MAGIKVFGHAASTATRRVLLTLHEKNLDFELVHVELKDGEHKKEPFLSRNPFGKVPAFEDGDLKLFESRAITQYIAHRYEEEGTNLLPADSKNISHYAIMAIGMEVEAHHFDPVASKLAWEQVFKLFYGMTTDQAVVEEEEAKLATVLDVYEARLKEFKYLAGETFTLTDLHHIPVIQYLLGTPTKKLFDERPHVSEWVAEITNRPASQKILQ	AT4G02520	A2	15817718	15818542
	Bra000875	BrGST13	Bra000875	MAGIKVFGHPASAPTMRVLLTLHEKNLDFEFVHVDLMGGEHKKEAFLARNPFGQVPAFEDGDLKLFESRAITQYIAHRYEGQGTNLLPADSKNIAHYAIMAIGMQVEAHQFEPVAAKLVSEQVFKLKKGLTTDQAVVAEEEAKLDKVLDVYEARLKEFKYLAGDTFTLTDLHHIPTVKYLLGTPTKKLFTERPRVNEWVAEITKRPASQKILQ	AT2G02930	A3	13661766	13662884
	Bra000876	BrGST14	Bra000876	MAGIKVFGHAASISTRRVLLTLHEKNLDFELVHVDLKDGEHKTESFLSHNPFGKVPAFEDGDLKLFESRAITQYIAPRYEGQGTNLLQPDSKNLAQYAIMAMGMQVEAHQFDPLASKLAWEHVFKLIYGLTTDQAVVAEEEAKLAKVLDVYEARLKEFKYLAGDTFTLTDLHHIPAVQYLLETPTKKLFTERPHVNKWVAEITKRPASQKILQ	AT2G02930	A3	13665108	13666213
	Bra036259	BrGST15	Bra036259	MAGIKVFGNATSPSTRRVLLALHEKNLDFELVNIDLKDGEHKKEPFLSRNPFGKVPAFEDGDLKLFESRAITQYIAHRYESQGTNLLPADSKNPAHYAIMAIGMEVEAHQFDPVASKLVWEQVIKNFVGLTTDQAVVAEEEAKLVKVLDVYEARLKEFKYLAGETFTLTDLHHIPVVQYLLGTPTKKLFTERPRVNEWVAEVTKRPASQKILK	AT2G02930	A9	1004852	1005823
	Bra036260	BrGST16	Bra036260	MASIKVFGHATTTSTRRVLLTLHEKNLDYELVNVELKDGEHKKEPFLSRNPFGQVPAFEDGDLKLFESRAITQYIAHRYEDQGTNLLPADSKNIAQYATMSIGMEVEAHQFDPAASKLAWEQLFKHIYGLTTDQAVVAEQEAKLAKVLDVYEARLKEFKYLAGETFTLTDLHHIPVIQYLLGTPTKKLFTERPRVNEWVAEITKRPASQKILQ	AT2G02930	A9	1002412	1003239
	Bra024517	BrGST17	Bra024517	MLLLMQPFGQVPVFEDENVKLFESRAITQYIAYLHSARGTQLLSLESEETLATLTMWMEIEAHQFDPFASRLTWEQVIKPLYGLETDHTVVKENEAGLEQVLNVYEKRLGESRFLACNTFTLVDLHHLPNIQYLLETPTKGLLENRPRVRMWVDEITSKNRRHLLSFHQFLQDIIQNL	AT1G02950	A6	16976482	16977129
	Bra032578	BrGST18	Bra032578	MNWTKKVYRLVPNWKRETEVKNLGYKVHGNPFSTSTRRVLAVLLEKGLSYESITVDLKSGEHKTESFLSLNPFGQIPVFVDGNIKLHESRAITQYIAYVHSTRGTQLLYLQSHETMAILTVWMEIEAHQFDPFASKLTWEQAIKPIYGLETDQVVVRENEANLEKVLDIYEKRLGKYRFLVCNTFTLADLHHLPNIQYLLGTPTKRLFEDRPKVLKWVGEITGREAWKMACDHEKYWFGKQTK	AT1G02950	A9	38461703	38463008
	Bra033359	BrGST19	Bra033359	MRFSRLLVTFSLMMMMAISNEPFALAHKEEYKIYGFPYSASTWRVLAVLHEKGLSYYPITVNLRTGEQKKPSFLSINPFGQVPVLLDGHLKLTESRAISLYIESAHRSRGTKLLNHKNYKKMGIETMWMYIESFEFDPPATTLTFEQAIKPMTGLKTDYKVVNETEPQLEKVLDIYEERLKNSRFLAGNRFTLADLFHLPNIEYLMNTTTKRLFESRPNVHRWVAKIMARPAWRKACDANAWYDEMEN	AT1G02940	A10	2729433	2730724
	Bra033360	BrGST20	Bra033360	MSSSKLSVTLALMIVIMSISYEAYALAHKDGYKIYGYPSSPNTRRALAVLHEKGLSFDRITVNLTTGDPQKPSFLPINPFGQVPVFLDGHLKLIEQTIKPLKGLKADYKVVNETETNLGKVLDVYEERLKNSRFLASNRFTLADLFHLPNIEYLMNTTTKRLFETRPNVHRWVAKITARPAWKKACDAKAWYDKKKN	AT1G02940	A10	2725187	2726412
	Bra030515	BrGST21	Bra030515	MAGIKVFGHPASTATRRVLIALHEKDLDFELVHVELKDGEHKKEPFLSRNPFGKVPAFEDGDFKLFESRAITQYIAHEYADKGNQLLSPGSKNMAILAMGMEIEAHEFDSVASKLGWEQIFKNFFGLTTDQAVVKEEEVKLGKVLDNYEARLGESKYLASDHFTLVDLHHIPVIQYLLGTPTKKLFEERPHVSAWVADITSRPSSQKILL	AT1G02920	A8	20733494	20734307
	Bra033358	BrGST22	Bra033358	MAGIKVFGHPASTATRRVLIALHEKELDFELVHIDLKDGEHKKEPFLSRNPFGKIPAFEDGGFKLFESRAITQYIAHEYADKGNQLLSPGSKNMAILAMGMEIEAHEFDSVASKLGWEQIFKNFFGLTTDQAVVKEEEVKLGKVLDNYEARLGESKYLACDHFTLVDLHHIPVIQYLLGTPTKKLFDERPHVSAWVADITSRPSSQKVLL	AT1G02920	A10	2731358	2732318
	Bra000460	BrGST23	Bra000460	MASIKVHGVPMSTATMRVLAALYEKELEFELIPVDMRAGAHKQEPFLSLNPFGQIPALQDGDLTLFESRAITEYIGDEYSEKGEKLMCPGCNKVKALTKVWLNVEGQQFDPIASKIAFERIFKGMFGMTTDPAAVQELEGKLVRVLDIYEARLSKSEFLACDCFTLADLHHLPVIHYLMGTDSKALFESRPKVCEWVKKITARPAWAKVVDLQKQ	AT2G47730	A3	11233249	11234131
	Bra004434	BrGST24	Bra004434	MRVLATLYEKGLDFELVPVDMKAGAHKQEPLISLNPFGQIPALLDGDLTLFESRAITEYIADEYNNKGEKLLCQSCKKLKAITKVWLQVEGQQFDPIASKLAFERVFKGMLGMTTDPATVEDLEAKLVKVLDIYEARLSKSPILAGDCFTLADLHHLPIIYYLMGTDSKKLFESRPKVSEWIKKITARPSWVKVLNLQKQ	AT2G47730	A5	103410	104177
	Bra021673	BrGST25	Bra021673	MVLKVYGPHFASPKRALVTLIEKGVPFETVPVDLMKGEHKQPAYLALQPFGTVPAVVDGDYKIFESRAVMRYVAEKYRSQGPDLLGITVEDRGQVEQWLDVEATTFHPPLLNLTLHIMFASVMGFPSDEKLIKESEEKLSAVLDVYEAHLAKSKYLAGDFVSLADLAHLPFTDYLVGPIGKAYMIKDRKHVSAWWDDISSRPAWKETLEKYSFPA	AT2G30860	A4	13901442	13902299
	Bra022815	BrGST26	Bra022815	MVLKVYGPHFASPKRALVTLIEKGVAFETVPVDLMKGEHKQPAYLALQPFGTVPAVVDGDYKIFESRAVMRYVAEKYRSQGPDLLGKTVEERGQVEQWLDVEATTYHPPLLNLTLHIMFASVMGFPSDEKLIKESEEKLSAVLDVYEAHLSKSKYLAGDFVSLADLAHLPFTDYLVGPIGKAYMIKDRKHVSAWWDSISSRPAWKETLEKYSFPA	AT2G30860	A3	7230400	7231268
	Bra022816	BrGST27	Bra022816	MVLTIYAPLFASSKRAVVTLVEKGVEFETVNVDLMKGEQRQPEYMAIQPFGKIPVLVDGDYKIFESRAIMRYIAEKYRSQGPDLLGKTIEERGQVEQWLDVEATSYHPPLLALTLNIVFAPLMGFPADEKVIKESEEKLGEVLDVYEAQLSKNEYLAGDFVSLADLAHLPFTEYLVGAIGKAYMIKDRKHVSAWWDKISNRAAWKEVSEKYALPV	AT2G30870	A3	7232844	7233982
	Bra032010	BrGST28	Bra032010	MVVKLFGQIKAGNPQRVLLCFLEKGIEFEVIHVDLNTFEQKKPEYLLRQPFGQVPAIEDGDLKLFESRAISRYYATKYADQGTDLLGKTLEQRAIVEQWMEVEANYFNVVVLPLVINIVFTPKFDVALVEELKVKLDKVLDVYENQLAMNRYLAGAEFSLADLTHMPGMRYIMNEAGLGSMITSRENVNRWWNEMSARPAWKKLMEMAAY	AT3G03190	A5	24811698	24812553
	Bra008570	BrGST29	Bra008570	MVVKLYGQVTAACPQRVLLCLLEKEIEFEIIHIDLDTLEQKRPEHLLRQPFGQVPAIEDGDFKLFESRAIARYYATKYADQGTNLLGKSLEHRAIVDQWADVEVGYFNVLVHPLVMNLVIKPRLGEECDAVLVEELKVKLGVVLDIYENQLASNRFLAGDEFTMADLTHMPAMGYLMRTNINRIVKDRVNMNRWWEEVTARPAWKKLMKMAGF	AT5G17220	A10	11677671	11678470
	Bra023602	BrGST30	Bra023602	MVVKLYGLVTAACPQRVLLCFLEKEIEFEIVHVDLDTLEQKKPEHLLRQPFGQVPAIEDGDFKLFESRAIARYYATKYSNQGTNLLGKSLEHRAIVDQWADVETHYFNVLAFPIVLNLVIKPRLGEECDAVLVEELKAKLGVVLDIYENRLASNRFLAGDEFTMADLTHMPAMGYLMRTDVNQMVKARVNMNRWWEELTARPAWKKLMKMAGFEA	AT5G17220	A2	3117740	3118547
	Bra014394	BrGST31	Bra014394	MAMKVYGNGMSVCVARVLLCLHEKETEFELVPVDLFACHHKLPSFLSMNPFGQVPVLQDDDLTLFESRAITAYIAEKHKDKGTDLTRHADAKEAAIVKLWSEVESHHFNPAISAVIHQLIVVPLQGKTPDAAIVEENLEKLGKVLDVYEEKLGKTKYLAGDSYTLADLHHVPYTYYFMKTCHAGLVNDRPKVKAWWEDLCSRPAFLKVSPGLTVAPPTN	AT3G62760	A4	301125	301959
	Bra037204	BrGST32	Bra037204	MEDQKMKLHCGFIFSNWTAMFGLHEKSLDFELVFVDWVAGEARTKTFLSNLNPFGQVPVLEDGDLKLFESKAITRYLAEQYKDVGTDLLPNDAKERAIVSMWMEIDTNQFLPLASTLIRELVTKPYQGLATDFTSVQENKEKLSEVLNIYEARLGESCYLAGESFTLADLHHLPPIHYMLKMEEEGVKDLIYSRPNVTAWVEKMQSRPAWLKTVVKGDHIFELMKQRRMPMQLDSPCQEVTGLAQKTAMVTENT	AT1G49860	A9	4967584	4969510
Lambda	Bra007130	BrGST33	Bra007130	MSAGVRVGVCSYPSLALPSKDVSLPSSSLYFGRKIHRSSFDTDLKLRCNSNGTRRTKPVLAVVSSSRVPELDSSSEPPQVFDGSTRLYISYSCPFAQRAWLARNYKNLRDKIELVPIDLKNRPAWYKEKVYPANKVPALEHNNRVIGESLDLIKYIDTNFEGPSLAPNSVEKEAFADELISYTDSFSKAVRATLSGEDSDAADGAFDYIEKALSKFKEGPFFLDLFSLVDVAYVPFIERFHLIFKDVMNVDITAGRPNLALWIEEMNRIEAYTETRQDPQELVERYKKRAQAEARP	AT3G55040	A9	28995507	28997077
	Bra028863	BrGST34	Bra028863	MNHALHRGLQENIKLVPIDLPNRPAWFKEKVNPANKVPALEHNGKIMGESLDLIKYVDSNFEGPSLYPLDPEKRDFGEDMLKYVDTTFTKVVFGSFKGDPAKDTAPVFDHLENALQKFDDGPFFLGDLSLVDVAYIPFVQRFQVFLGEVFKYDITAGRPKLAAWIEEMNKMVAYTQTITDSEYVINFFKNVLEHRPASLDATADPPALFDGTTRLYTSYGCPYAQRVWITRNFKGLQEKIKLVPLNLGNRPAWYKDTVYPENKVPALEHNGKIIGESLDLIKYLDNTFEGPSLFPEDQAKREFGEELLKYTDTFTKTMWASLKGDPFTETAPVLDYLENALYKFDDGPFFLGQFSLVDIAYIPFIERFQIALNELFKCDITVERPKLSAWIEEMNKIDA…	AT5G02790	A2	320421	324893
Theta	Bra025512	BrGST35	Bra025512	MKLKVYADRMSQPSRAVIIFCKVNGIEFDEVLIILAKRQQLSPEFKEINPLGKVPTIVDGRLKLFESHAILIYLSSAFPSVADHWYPNDLSKRAKIHSVLDWHHSNLRPGAAGYVMNSVLAPFLGRSLDSKAAAEAEQILTKSLSTLETFWLKGNAKFLLGSNQLSIADLSLVCELMQLQVLDEKDRLRLFSPYKKVEEWIENTRKATQPHFDVVHKTLYGAKDKFEKQRKMGTTTVSKPGFQSKM	AT5G41210	A4	8589712	8591160
	Bra028491	BrGST36	Bra028491	MKLKVYADRMSQPSRAIIIFCKVNGIEFDEVLIILAKRQQLSPEFKEINPLGKVPSIVDGRFKLFESHAILIYLASAFPSVADHWYPNDVSKRAKIHSVLDWHHTNLRPGAAGYVMNTVLAPFLGRSLDSKAAAEAEKILTKSLSTLETFWLKGNAKFLLGSNQPSVADLSLVCELMQLQVLDEKDRLRLFSPYKKVEEWIENTRKATQPHFDVVHKTLYGAKDKFDKQRKMSKPGLQSKM	AT5G41210	A7	14331041	14332426
Tau	Bra008157	BrGST37	Bra008157	MEENKSKVTLHGMWASSYSKRVEIALKLKGILYEYVEEDLSNKTESLVRLNPVHKKVPLLVHDGKPVAESQVILEYIDETWNNSPRLLPEDSYERAQVRFWVSYINQQVIEVMGKVLFQEGEAQEKAIEEARERFKVLEEGLKKHFPNKTIRENDDVGLLDIIIISTFGSHKVYHDVFGVGVIDQVNTPTLYNWIESLKELAVMKEAEVPSDRLVPFLQMYRQMHLQQAANA	AT1G74590	A2	12484722	12485496
	Bra015901	BrGST38	Bra015901	MEEKKSKVILHGMWASTYSKRVEIALKLKGISYEYVEEDLKNKTESLIQLNPVLKKIPLLVHDGKPVADTQVILDYIDETWKNSPRFYHEDPYERAQVRFWVSYINQQVFDVVARVLYQKGEAATRSVEVARERFRVLEEGLKKHFPNKIIRENDDVGLLDITIIASFGVHKVFHESIGVEIIDPVNTPTLYNWIEQLQKLPVIKEVEVPHDRLVTFLQKYRQEHLQQAANA	AT1G74590	A7	23580140	23580913
	Bra003970	BrGST39	Bra003970	MGSMNGSKNDEYVRLLGAWPSPFVLRTRIALNLKRVAYEYLEEEDTLNSESVLNYNPVHKQIPILIHGNKPIRESLNIVMYVDETWLSGPPILPSDPFDRAVARFWDVYIDEHCFTSINGVAVAKDEDERKAAIAKLEQCMALLEETFQECSKGRGFFGGENIGFIDIGFGSMLGPLKVLEKFTGFKFIHPENTPGLFHWADRFYAHEAVKPVMPDIEKLVEFARLKFNTSIFK	AT1G69930	A7	19318276	19319095
	Bra007890	BrGST40	Bra007890	MGLISDEYVRLLGAWPSPFVLRTRIALNLKRVPYEYLEEEDSLNSESVLNYNPVHKQIPILIHGNKPIRESLNIVMYVDETWLSGPPILPSDPFDRAVARFWDVYIDEHCFTSINGVAVAKDEEERKAAIAKLEMCMALLEETFQECSKGRGFFGGDNIGFIDIGFGSMLGPLKVLEKFTGVKFIHPETTPGLFHWVDRFYSHEAVKPVMPDIEKLVEFARLKFNTSFFK	AT1G69930	A2	10623431	10624635
	Bra016250	BrGST41	Bra016250	MGLLSGVNNDEYVRLLGAWPSPFVLRTRIALNLKRVPYEYLEEEDTLNSESVLNYNPVHKQIPILIHGNKPIRESLNIVMYVDETWLSGPPILPSDPFDRAVARFWDVYIDEHCFTSINGVAVAKDEEERKMAIAKLEQCMALLEETFQECSKGRGFFGGDNIGFIDIGFGSMLGPLKVLEKFSGVKFIHPENTPGLFNWADRFYAHEAVKPVMPDIEKLVEFARLKFNTSIFK	AT1G69930	A7	21928769	21929606
	Bra007889	BrGST42	Bra007889	MAQNGSNSTVKLLGTWSSPFALRGRVALHLKSVEYEYIEEADVLNSKSDLLLKSNPIHKKVPVLIHGDVSICESLNIVQYVDESWPSKPSILPSDPKDRAAARFWAHFVDGNCFESIDAAAGAKDEAGRMTAAGSLIECLAALEEGFQKSNKGGDFFGGQNIGYVDIACGAILGPLSVIEAFSAHEAVKPYMPTVAEFIEFAKQKFNV	AT1G69920	A2	10615092	10618877
	Bra016252	BrGST43	Bra016252	MAQNGSNSTVKLIGTWSSPFALRARIALHLKSVEYEYIEEADVLKSKSDLLLKSNPIHKKVPVLIHGDDSICESLNIVQYVDEAWPSKLSILPSNPKERASARFWAHFVDGKGFESIDAVAGAKDDAGRMAAAGNLMESLAALEEAFQKSSKGGEFFGGENIGYVDIACGAIVGPLSVIEAFSGVKFLSQDTTPGLVQWAERFRAHEAVKPYMPTVAEFVEFAKQKFNVQ	AT1G69920	A7	21922558	21923488
	Bra016253	BrGST44	Bra016253	MAQSGLNSTVKLLGTWGSPFALRAQVALHLKSVEYEYMEEVLNSKSDLLLESNPIYKKVPVLIHGDVSVCESLNIVQYIDESWPSDPSILPSHPSDRAFARFWAHFVDGKCFETINEVAGAKDNDVRMAMAGNLTDCLTSLEEAFQKSSKGGYLFGGENIGFLDIACGAMVGPLSVVEAFSGVKFLNEDTTPGMLQWAEKFRAHEAVEPYLPTVAEFLEFAKKKFNVQ	AT1G69920	A7	21920371	21921303
	Bra012422	BrGST45	Bra012422	MAQNDTVKLIGSWASPFSIRARAALHLKSVKYEYSDELCSQSLNIVQYIDEAWSSGPSILPSHPVERANARFWALFIDEKIFGSLEAVGGAKDDEGRMAAAGKLMENLAILEEAFQKSSKGLGFFGGENIGFLDLACGTLLGPVSVIEAFSGVKFLRQETTPGLIQWGEKFRAHEAVKPYMPTPEEFVAFAKKKFNVE	AT1G27130	A7	9999222	10000411
	Bra024659	BrGST46	Bra024659	MAQNDTVKLIGSWSSPYALRARVALHLKSVKYEYLDEPDVLNSKSELLLKSNPIYKKVPVLIHGDVSICESLNIVQYVDEAWSSGPSILPSHPYERANARFWALFVDDKIFESLDAVGGAKDDEGRMAAAGKLMECLATLEEAFQKSSKGLGFFGGENIGFLDIACGTILGPVSVIEAFSGVKFLREETTPGLIQWAEKFRAHEAVKPYMPTVEEFIAFAKKKFGVE	AT1G27130	A9	24975356	24976214
	Bra027840	BrGST47	Bra027840	MGDTEEVKLLGVWFSPYAIRPKIALRIKSVDYDYFEEDLFGSKSELLLKSNPVHKKVPVLIHNNKPILESLNIVEYIDETWNASGPSILPSHPHDRAQARFWSAFVDDKWFPALKAAAITKSEEAKEKGMKEVEGGLLQLEEAFVSISKGKPFFGGEAIGFMDICLGSFVGILKAREKLKGEKLLDESKIPFLCKWANEFLSDNTVKNVVPEIDKVVEFLGELEVRAQSAVSKT	AT1G59700	A9	9582766	9585655
	Bra027842	BrGST48	Bra027842	MGERQEVKLLGTWYSPVVARAKIALRLKSVDYDYFEEDLWFPTLIATTITKSENAKAKGMDEVGEGLLLLEDAFISISKGKRFFGGEVIGFMDICLGSFLVILKAREKLNGENILDKSKTPSLCKWANEFLADDTVKNVVPEIDRVVKFKREFN	AT1G59700	A9	9603897	9609895
	Bra019940	BrGST49	Bra019940	MASDEVKVIGAWASPFVMRPRIALNLKSVPYEFLQESFGAKSELLLKSNPVHKKIPVLIHADKPVCESNIIVEYVDETWSASGPSMLPSTPYDRAIARFWAAYIDEKWFPSLKSILKAEGEEEKKAVLAQVEEGNALLEKAFNDCSKGKPFFNGDHIGYLDIAFGCFLAWLRVTELAGGHKLIDEVKTPSLSKWAERFCNDPAVKPVMPETATLAEFAKKIFAKPPA	AT1G10370	A6	3595365	3596146
	Bra031708	BrGST50	Bra031708	MVTGDVKLIGSWASVFVMRARIALNLKSISYEFLQETYGTKSELLLKSNPVHKKIPVLIHDDKPVCESNIIVQYIDEAWSSYGLSILPSQPYDRAIARFWAAYVDDKWFIALRSILTARGEEEKKAAIAEVEERTDHLEKAFIECSNGKPFFNGDHIGYLDIALGSFLGWWKVVELDANHILLDETKTPSLFQWAERFCNDPDVKPLMPETTKLAEFARKLFPKPQA	AT1G10360	A9	36887882	36888869
	Bra003644	BrGST51	Bra003644	MAKEVILLDFWPSMYGMRTRIALREKGVDFEYRDENLREKSPLLLQMNPVHKKIPVLIHNGKPVCESAIQVQYIDEVWPHKNPILPSDPYQRAQARFWVDFIDKKMYEAQRKVYATKGEEQETGKKEFIEILKTLESELGDKPYFGGDDFGYVDIGLIGFYTWFPGYEKFGNFSIEAECPKLIAWAKRCMQRESVAKSLPDPEKVVEFMAMLRKKFGVE	AT1G78380	A7	17493538	17494733
	Bra003645	BrGST52	Bra003645	MFCMRARVALREKGVVFEAREEDLTNKSPLLLRSNPIHKKVPVLIHNGKPICESLNVVQYVDEAWSDKNPFFPSDPYGKAQARFWADFVDKKFSDAQFKIWGKKGEEQAAGVKEFIEAVKILEAELGDKPYFGGDSFGYVDIALITFYSWFGAYEKFGNFSIEAESPKLIAWAKRCMEKESVSKSLPDQEKIVAYAAEFRKNNL	AT1G78370	A7	17498418	17499341
	Bra039984	BrGST53	Bra039984	MAKKEESVKLLGFWISPFSRRVEMALKLKGVPYEYLEEDLPKKTPLLLELNPVHKKVPVLVHNDKILSESHVILEYIDQTWSNNPILPQDPYEKAMARFWAKFVDEQILPAGFMPLVKPKKGIEVAIEETRELIMFLEKEVTGKDFFGGETIGFLDMVAGTMIPFCLVRAWECMGIDMISEEKFPGLSRWIKKLNEVEIVRECIPPKEKHIERMNKIIERKT	AT2G29480	A4	13320845	13321741
	Bra035031	BrGST54	Bra035031	MAEEVILLNFWPSMFGMRTMIALKEKEVKYEHREEDLINNKSALLLEMNPIYKKIPVLIHNGKPICESVIQVQYIDEIWSDKNPLLPKDPYQRAQALFWADFIDKKLYVCGRKTWATKGEEQEEAKKEFIGILKTLQSELGDKPYFGGDRFGFLDIVLIGFYSWFPAYQKFGNFSIEPECSKLMDWGKRCMERESVATSLPDPERVGGFILQLKKLYGIE	AT1G78360	A7	25146665	25147483
	Bra003646	BrGST55	Bra003646	MADEVILLDFWPSPFGVRARIALREKGVEFEYREENLREKSPLLLQMNPVHKKIPVLIHNGKPVCESMNVVQYIDEVWSDKNPLLPSDPYQRAQARFWVDFIDTKVYEPADKIWSTKGEVQEKAKKEYIEALKILESELGNKPYFGGDNFGFVDIAMTGYYMWFEASEKCGNFSIEPECPTLMASAKRCLQRDSVVNSVPDPEKIVEFAFKIRKIYCV	AT1G78340	A7	17501133	17502067
	Bra035029	BrGST56	Bra035029	MADEVILLDYWASPFGMRARIALREKGVKFECREENLRDKSPLLLQMNPVHKKIPVLIHNGKPVCESMNAVQYIDEVWSGKNSILPSDPYQRAQARFWIDFIDTKVYEPADKIWSTTGEVQETAKKDFIEALKILEAELGDKPYFGGDNFGLVDIAMTGYYSWFEPFEKCANFSIESECPTLMASAKRCLQRESVVNSIPNPDELFALALKLRKEYGV	AT1G78340	A7	25141822	25142973
	Bra003647	BrGST57	Bra003647	MAEEVILLDYWSSMFGMRTRIALEEKGVKYRYREEDLSNKSPLLLEMNPIHKKIPVLIHKGKPICESIIQVQYIDEVWPDTNPILPSDPYHRAQARFWSDYIDKKTAGPCKALQRETGEKQEAAKMEFMEVLKNLDSELGDKSFFGGNVFGLVDIAFIGFYSWFRTYEVVANLSIVAEFPKLIAWAERCLKRESVAKVLPDSDKVLKSVSDYRKNILGIN	AT1G78320	A7	17502931	17504272
	Bra025995	BrGST58	Bra025995	MAEEVILLDFWASMFGMRTRIALEEKKVKFDYREQDLWNKGSLLLEMNPIHKKIPVLIHNGKPVCESLIQVEYIDETWPGENPLLPSDPYQRAQAKFWADFIDKKVNVTARRIWAIKGEEKEASKELIEIFKTLESELGDKHYFGGETFGYVDIALIGFYSWFGVYNKFGNMSIETECPTLTAWAQRCLKRESVAKTLPESEKVTAFISQRLGLE	AT1G17170	A6	6300487	6301250
	Bra026679	BrGST59	Bra026679	MVDEVILLDYWPSLFGVRTRIALEEKNIKFDYIEQDLCNKSALLLEMNPVHKKIPVLIHNGKPVCESLIQVEFIDETWPKANPLLPSDPYQRAQARFWGNFIDQMLPGLGKLMWGANGEEQEEGKKEFVEMLKTVESELGDRTYFGGETFGYVDIALIGYYCWFDAFEKYGNFSIEAECPKIIAWAKRCVKRDSVAKSLPDSEKVTELVPELKKKKRVE	AT1G17180	A9	34937549	34938289
	Bra026680	BrGST60	Bra026680	MADEVILLGYWPSTFGVRTRIALEEKDIKFGYREQDLFNKSALLLEMNPVHKKIPVLIHNGKPVCESLIQVEYIDETWAGKNPLLPSDPYQRAQAKFWGDFIDKMVPGVVRLMWGAKGEEQEAGKKEFVEMLKTVESELGDKTYFGGEAFGYVDIALIGYYCWFDAFEKYGNFSIKAECPKIIAWAKRCMKRDSVAKSLPDSEKVTELVPELKKKMGIE	AT1G17180	A9	34942557	34943294
	Bra026681	BrGST61	Bra026681	MADEVILLDYWPSMFGMRTRVALEEKNIKFDYREQDLFNKSPILLEMNPVHKKIPVLIHNGKPVCESLIQVEYIDETWPGGNPFLPSDPYQRAQAKFWGDFIDKKVYGPTRLIWGAKGKEQEAGTKEFIEMLKMLESELGDKTYFGGETFGYVDIAMIGFYCWFDVLEKCGNFSIEAECPKLIAWAKRCMKRESVAKSLPDSDKITKFVPELKKKIGIE	AT1G17180	A9	34944947	34945689
	Bra025994	BrGST62	Bra025994	MADEVILLDYWPSAFGMRTRIALEEKNIKFEHREQDLFNKSQILLEMNPVHKKIPVLIHNGKPVCESLIQVEYIDETWPGGNSLLPSDPYQRAQAKFWGDFIDKKVSGPTWVLWGGKGEEQEAGKKEFIEVLKTLETELGDKAYFGGETFGYVDIALIGFYCWFDAYEKFANFSIEAECPKVIAWAKRCLKRESVAKSLPDPDKITKYVPELKKRLGME	AT1G17180	A6	6302426	6303279
	Bra026684	BrGST63	Bra026684	MADEVILLDYWPSMFGMRTRVALEEKNIKFDYREQDLFNKSPILLEMNPVHKKIPVLIHNGKPVCESLIQVEYIDETWPGGNPFLPSDPYQRAQAKFWGDFIDKKVYGPTRLIWGAKGEEQEAGTKEFIEMLKMLESELGDKTYFGGETFGYVDIAMIGFYCWFDVLEKCGNFSIEAECPKLIAWAKRCMKRESVAKSLPDSNKITKFVPELKKKIGIE	AT1G17180	A9	34958068	34958810
	Bra016615	BrGST64	Bra016615	MADEVILLDYWPSMFGMRTKMALAEKGVSYEYIETDPWIKTPLLIEMNPIHKKIPVLIHKGKPICESLIQLEYIDEVWSGTYPMLPSDPYQKAQARFWADFIDKKFYDPSWKVWGTNGEEQVAAKKELLEHFKTLETELGDKTYYGGEVFGFLDIALMGYYSWFKAMEKFGEFSIETEFPKLTEWTKRCLERESVVKALTDSDKILEYAYVLRKKFGAE	AT1G17190	A8	18524347	18525245
	Bra025993	BrGST65	Bra025993	MTDEVILLDYWPSMFGMGTTKIALAEKGVAYEYKETDPRVKTSLLIETNPIHKKIPVLIHKGKQICEPLIQLEYIDEVWSDTYPILPSDPYQKAQARFWGAFIDKKFYDPSWKVWGTTGEEQVTAKKELLEHFKTLETELGDKTYYGGDVFGFVDIALMGYYSWFKAIEKFGEFSIEAEFPKLTQWTKRCLERDSVVNSLADSDKIVEYAYVLRRKLGAE	AT1G17190	A6	6304687	6305469
	Bra034977	BrGST66	Bra034977	MSEEKVVVLNFWPSMFGARVIMALEEKEIKFEYKEEDVFGDKTDLLLQSNPVHKKIPVLIHNGKPVCESNIILEYIDEVWNNDKTLRLLPSDPYEKAKCRFWADLIDKKVFDAGRRTWTKKGKEQEEAKREFIETLKVLETELEEKVYFGGNETVSMVDLVLISYYPWFHTWETIGGFSLEDHTPKLMDWVRRCLARPAISKSLPDRLKILGRVSQIIKLHEFFYGY	AT3G43800	Scaffold000100	476935	478136
	Bra038140	BrGST67	Bra038140	MGKENEKVVVLDFWASPYAMRTKIALREKGVEFETQQEDLWSKSELLLKSNPVHKKVPVLIHGGKPVSESLIQVQYIDETWTDAASFLPSDPQARANARFWADFAEKTISFQGGRKIWGNNKGEEQEKGKKEFLDSLKVLEAELGDKSYFGGETFGYVDIALVPFYSWFYALEKCGDFSVEAECPKIVAWGKRCVERDSVAASLPESEKVYQQVLKLRQIFGVE	AT1G53680	A5	10266980	10267742
	Bra039983	BrGST68	Bra039983	MAEKEEDVLLIGSWASPFSRRVEMALKLKGVPYDYSDEDYLVTKSPLLLQLNPIYKKVPVFVHKGKVLLESHLILEYIDQTWTRNPILPQDPYGKAVARFWAKFVDEQVTLIGFRSLVKSEEIDVAIKEAQELITYLEKEITGKMFFGGETIGFLDMVVGSMIPFCLVRGWEGMGIDMIPNEQFPELNRWIEKIKEIEIVRECIPNREKNIEHMMKIVGRIKAASNTA	AT2G29470	A4	13318102	13319043
	Bra018385	BrGST69	Bra018385	MTENEGKVKLLGCWASPFSRRVEMALKRKGIPYEYLEEALPNKSPLLLELNPFTRRSLRESHGSILGKIHRRADSYCRIQVSSKSREGERGRIEEAREKFAFLEKEVTGKDFFGGKTIGFVDMVAGSIIPFCLARLWEGMRIDVIPEDEFPELNRWIKNLKDIESVRECIPHREKQIEHMMKVSERYKLA	AT2G29460	A5	7870113	7870879
	Bra039982	BrGST70	Bra039982	MATKEEDVKLLGFWASPFSRRVEIALKFKGVSYEYLEQDIFNKSALLLELNPVFKMVPVLVHKGKILAESLLILEYIDQTWKNNPILPQDPYEKAMARLWAKFVDEQVGPVCFKSVVKADKGIDVAIEEAQELITFLEKELSGKDFFGGKTIGFLDMVAGSMIPFCVARAWEGMGIDMIPEEKFPELNRWIKNLNDIEIVRECIPQREKQIEHMMKVAERIKLA	AT2G29460	A4	13313417	13315076
	Bra018386	BrGST71	Bra018386	MAEKEEVKLLGIWASPFSRRIEMALKLKGLPYEYFEEILEKKSPLLLALNPIHKKIPVLVHNGKTILESQVILEYIDETWKHNPLLPRDPYERSKARFLAKLVDEQIITAGFVSMARADEKGREVLAEQTRELIMNLEKELVGKDFFGVKTVGFLDLVAGSVIPFCLERGWEGIGLEVISEEKFPEYKRWVKNLEKVDFVKDCIPPKEKHVEHMNHMGERIRSA	AT2G29450	A5	7878103	7878905
	Bra000474	BrGST72	Bra000474	MAEKEEVKLLGIWASPFSRRIEMALKLKGIPYDYVEEILEHKSPLLLALNPIHKKVPVLVHNGKTILESQVILEYIDETWKQNPLLPQDPYERSKARFLAKLVDEQIITAGFVSMARADEKGREALAEQTRELIMNLEKELVGKDFFGGKSVGFLDLVAGSMIPFCLERGWEGIGLKVITEEKFPEYSRWVKNLEKVEAVKDCIPPREKHVEHMNYMGERIRSA	AT2G29450	A3	11298534	11299292
	Bra039980	BrGST73	Bra039980	MVERSEEVKLLGMWASPFSRRVEIALTLKGVPYEFSEQDITNKSPLLLQSNPVHKMIPVLLHNGKPISESLVILEYIDDTWQNNPILPQDPYDRAIARFWARFLDEQVYVTAMKVVGKVGEEKDAAVEATRDLLKLLEKELVGKDFLGGESLGFVDIVATLVAFWLMRTEEVVGVKVVPVEMFPEIHRWVKNLLDVDVIKKCIPPEDEHLDYIRARMESLKLKSV	AT2G29420	A4	13307502	13308251
	Bra034061	BrGST74	Bra034061	MNQEEQVQVLGLWGSPFSKRVEMVLKLKGIPYEYIEEDVYVQKSPMLLKLNPIHKKVPVLVHQGKSIAESLVIVEYIEDTWKTSYPLLPHDPYERSMARFWAKYVDDKVMLTLWKACWGPESEREKMVEEAYDGLKYLEEELGDKQFFGGETIGFVDIAADFIAYWFGIAQEASGVMIMTAERFPKLQRWSQNFVRNNIIKEVLPPKEKLMALFKAQFGNNASNEA	AT3G09270	A1	25173328	25175761
	Bra010088	BrGST75	Bra010088	MEDETENKVILHGTFMSPYSKRVELALKLKSIPYLFVQEDLHNKSQTLLQHNPVHKKVPVLLHKGKPISESLFIIEYIDETWRNGPQLLPQDPYRRSKVRFWASYIQLHLFDVVMKVVKSEGEEQEIALTEVKEKLSIIEKEGLKEIFSDTNGKPTVTDETMSLVDIVMCTLLSPYKAHEEVLGLKIVDPETLPGVYCWLNAINETDVVKDLSPPYEQVLEILRTFRQMSLSRS	AT5G62480	A6	14326938	14327642
Zeta	Bra017417	BrGST76	Bra017417	MVISDHRLYSISSHSKYIFPCDQAEKKEKLKLYSYWKSSCSHRVRIALTLKGIEYEYVPVNPLKRDEFLKINPMGAVPALVDGDVVVSDSLAIIMYLDEKYPEPPLLPRDLHKRAVNYQAASIVFSGIQPYQNTPVARYIEEKTNAEEKTAWVSNAITKGFTALEKLLVSCTGKYATGDEVYLADLFLAPQIHAAINRFQINMEPYPTLAKCYESYNDLPAFQNAVPEKQPDAPASTS	AT2G02390	A9	13995126	13996670
	Bra024820	BrGST77	Bra024820	MKLYSYWRSSCAHRVRIALSLKGLEYEYIPVNLLKGEQSDPDFKKINPMGTVPALVDGDVVISDSLAIIMYLDEKYPEPPLLPPDLHKRAVNFQAASIVLSGIQPHQNLGVIKFIEEKINSEEKTAWVTNAITKGFTALEKLLVSCAGKHATGDEVYLADLFLAPQIYGAINRFQINMEPYPTLAKCYESYKDLPAFQNAAPEKQPDAPASTS	AT2G02390	A6	22560581	22562522
Metaxin	Bra038562	BrGST78	Bra038562	MEGDQDTSDFTLVTRKPCFGLPTACPNCLPAYIYLKLAQLPFQLAFNSTFPDSEELPYFESGTYVAYNNEDGGVIEKLKKDGIVNLDSQLQSLPDYLSLKALIVSWLDEALTYEIWVGTEGVCASKIYYSDLPWVIGKVLFYKQTYLTKNRLGLTKENAEQREKLIYKRASEAYEALSTRLGEQKFLFEDRPSSLDAFFLSHMLFTIQVLPETSVLRRKLLEHSNLVRYAERLKSEFLEESSSSPSPPLHSFPSSFSGKGSKPKNKPKAEKSEEEKKIKKRARFFLAAQFLAVVIYVSVMGGGSSDEVEYEDDD	AT2G19080	A9	5760691	5762298
GST2N	Bra033208	BrGST79	Bra033208	MSIQSPCFPVVNGNLRLPIASFPSSTLRSGQRISGNGAWIPKRGRVYVKSEANTDEETSSTSGNASSFLSVLCPLLKLFSGGDPSQKRNHALEVATSSLASIARLPWGSRVSSMSTDVSSSPPLRLQLFEFEACPFCRRVREAMTELDLSVEVYPCPKGSVRHRELVRRSGGQEMFPFLIDPNTDTSMYESGDIVKYLFNQYGNGRGPSTGLLESTLFTGWMPTLLRAGRGMSLWDKASTDPPPQMLELFSYENNSYARLVREALCELELPYVLHNIGEGSTRMRSLLNVSGSDKVPFLVDPNTGVQLGDYQKILAYLFKTYSSPASA	AT4G10000	A2	17339282	17341281
	Bra005787	BrGST80	Bra005787	MTYSRPRPQVHQREERIESNRMAGMLANSVLLPQPSILLPVSSSRSSRSIRRTLVMVKASSAKPSDSVSVSTKSSADSAFTAPPGFKPPEPKRFAVKPGKLLDVLGAAIGVLLRLGTGVFVSGYSASFVSKDAIPADQYALRIGGITVKETSRLGPRPQKPIEIYEFEGCPFCRKVREMVTVLDLDILYYPCPRGSPNFRPMVTQMGGKQQFPYMVDPNTGVSMYESDGIIKYLSEKYGDGTVPLSLSLGPLTAITAAFATLGRLGKGNLYTPAKLPPKPIVFWAYEGSPFCKLVREVLVELELPHIQRSCARGSPKRQELLTKAGHFQVPYLEDPNTGVNMFESAEIIEYLKQTYAA	AT5G03880	A3	619159	621534
	Bra009505	BrGST81	Bra009505	MAGILANTILLPQPPIHLPVSSSRSRSTRRTLIMVKASSEPSDSASVSTKSSEPVVFTAPPNFKPPEPQRFAVKPGKLFDVLGASIGLLFRFGTGVFVSGYSASFVSEDEVPPDQYAFRLGGITVKESSKLGPRPEKPIEIYEFEGCPFCRKVREMVGVLDLDILYYPCPRGSPNFRPTVNQLGGKQQFPYMVDPNTGVSMYESDGIIKYLSEKYGDGTVPLSLTLGPLTAITAGFAMIGRMGKGNMYTPAKLPPKPLVFWAYEGSPFCKIVREVLVELELPHIQRSCARGSPKRHELLQKAGHFQVPYLEDPNTGVNMFESAEIIEYLKQTYAA	AT5G03880	A10	15764443	15766624
Hemerythirin	Bra007062	BrGST82	Bra007062	MGNCFSTSSVAEISPLDLAVKPPLAVVASPAAAAQTHLPAPPTRLPIPPPSAKETTATATATSTVTVKLYGPPNSLVTSYLRFALLHKRVNLRFVPSEDQKPTIQIGSEKTSGTQDALLRYIEEKFPEPRLMLWKFNLEGFDEATPPVVKTIWLQHRSMTWHVERMLRWSEDLAARGGRRAVDPSVGTPKMEIRKFAKSYTQLQEMMLEHAQMEERILFPVLESVDRGMCKSASAEHGRELPLMNGIKEYIKSIAVMDSGICSEELFSLASRFKSLQMMCKAHFEEEEKELLPMVEAAEMGKEKQKKLMNQGLEVMRGTHTNVFDFLLQGLTPQEAMQYLDLLMNFADPDLISSFMCQRDIVD	AT3G54290	A9	28628768	28629996
	Bra014824	BrGST83	Bra014824	MGNCFPNSSTKSTSEISPATAKPTSAVTVKLSGPPNSLATSYLRFALLHKKVHLRFVPSEDEKPTIHVGAETVSGSQEVLLRYIEDKFPEPRLMLWKFNLEGFDEATPPIVKMIWLQHRSMLWHMERMVRWSEDLAARGGRRAVDPSVGTPKMEIRKFAKSYGELHELMVEHAQMEERILFPVLESVDRGMCKSANEEHGRELPMMNGIKEYIKSIGVMMDSGVCSEELFSLASRFKSLQMMCKAHFEEEEKDLLPMVEAAEMGKGKQKKLMNQSLELMRGTHSNVCDFLLQGLTPQEAMQYLDLLMNFADPNFISSFICQQDIAG	AT3G54290	A4	3408836	3410049
mPGES2	Bra039740	BrGST84	Bra039740	MALTEFLPNEYGYVALVLVFYCFLNLWMGAQVGMARKRYNVPYPTLYAIESENKDAKLFNCVQRGHQNSLEMMPMYFVLMILGGMKHPCICAGLGLLYNITRFFYFKGYSTGDPMKRLTIGKYGFLGLLGLMICTISFGVSLIRG	AT1G65820	A2	8662515	8663299
	Bra035296	BrGST85	Bra035296	MRRVTGLAARTISSSVAVHPRLAHTTAMMTTIPSSEPPSPRFGGLPTPSFAGGVAGIVFFSAAAASSLGQEVHAKEMSHKFNPKEVVLYQYEACPFCNKVKAFLDFNKIPYKIVEVNPLFKKEIKWSDYKKVPILTVDGEQLVDSSVIIDSLFQRMHPGISKSEDDEETIWRKWVDNHLVHILSPNIYRSTSEALESFDYITTHGNFSFTERLVAKYAGATAMYFVSKKLKKKYNITDERAALYDAAETWVDALNGRPFLGGSRPNLADLAVFGVLRPIRYLRSGKDMVDNTRIGEWFSRMENTVGEPSGIKE	AT5G42150	Scaffold000103	58953	60361
