# Supplementary material for: Genome wide identification and comparative analysis of glutathione transferases (GST) family genes in Brassica napus
Source: Sci Rep. 2019 Jun 24;9:9196. doi: 10.1038/s41598-019-45744-5 (PMC6591421; doi:10.1038/s41598-019-45744-5)
Supplement: Supplementary file 7 — Supplementary Table 3 GST fragments identified in Brassica species [file 41598_2019_45744_MOESM7_ESM.xlsx]

## Sheet: Sheet1
Genome wide identification and comparative analysis of glutathione transferases (GST) family genes in Brassica napus
Lijuan Wei1,2,†, Yan Zhu1,2,†, Ruiying Liu1,2,†, Aoxiang Zhang1,2, Meicheng Zhu1,2, Wen Xu1,2, Ai Lin1,2, Kun Lu1,2, Jiana Li1,2,*
Supplementary Table 3 GST fragments identified in Brassica species
Class	Name	Gene	Protein_sequence	Ath	Chr	Start	End	Domain
B. napus
DHAR	BnGST1F	BnaAnng19990D	MFLVTVLYTRLKVLLYELEALDNHLKTHGGPFVVGETVTATDLNIAAKLYHLEIVLGHFKEWPAP	AT1G75270	Ann_random	21795306	21795673	GST_C
Phi	BnGST2F	BnaA09g00850D	MSIGMEVEAHQFDPAASKLAWEQLFKHIYGLTTDQAVVAEQEAKLAKVLDVYEARLKEFKYLAGETFTLTDLHHIPVIQYLLGTPTKKLFTERPRVNEWVAEITKRPASQKILQ	AT2G02930	A9	525671	526016	GST_C
	BnGST3F	BnaA09g00860D	MASIKVFGHATTTSTRRVLLALHEKNLDYELVNVELKDGEHRKSLSYPATLLVKFQPLKMETSSSLNQELLLST	AT2G02930	A9	526087	526497	GST_N
	BnGST4F	BnaC08g00080D	MAGIKVFGHPASTATRRVLIALQEKDGEHKKQPFLSRNPFGKVPAFEDGDFKLFESRAITQYIAHEYADKGNQLLSPGSKNMAILAKLGWEQIFKNFFVIMNKNINIYIYIYIC	AT1G02930	C8	23139	24020	GST_N
	BnGST5F	BnaC03g65260D	MDDSKMKLHCGWFFFNLAAIFGIHEKGLYFELVFVDWVADVVNLNYTFVQPFGQVPVLEDGDLKLSESKAIMRYLAEQYKDDGTNLLPNDLKERAIVSTWMEIDTIQFLPLAILSLIREIKSS	AT1G49860	C3	54960179	54961320	GST_N
	BnGST6F	BnaC08g02570D	MDDSKMKLHCGWFFFNLAAIFGIHEKGLYFELVFVDWVADVVNLNYTFVQPFGQVPVLEDGDLKLSESKAIMRYLAEQYKDDGTNLLPNDLKERAIVSTWMEIDTIQFLPLAILSLIREIKSS	AT1G49860	C8	1983269	1984409	GST_N
	BnGST7F	BnaA10g01520D	MTGLKTDYKVVNETEPQLEKVLDIYEERLKKSRFLAGNRFTLADLFHLPNIEYLMNTTTKRLFESRPNVHRWVAKIMARPAWRKACDANAWYDEMEN	AT1G02940	A10	780693	780987	GST_C
	BnGST8F	BnaA10g01530D	MSFSRLLVTFSLMMMMAISNEPFALAHKEEYKIYGFPYSASTWRVLAVLHEKGLSYYPITVNLRTGEQKKPSFLSINPFGQVPVLLDGHLKLTVILIDIYFPQNPEPYHYTSRVLIDQEAQNS	AT1G02940	A10	781097	781986	GST_N
	BnGST9F	BnaC04g17030D	MSFSRLLVTLSLMMMMSISNEPFALAHKEEYKIYGFPYSASTWRVLAVLHEKGLSYYPITVNLRTGEQKKPSFLSINPFGQVPVLLDGHLKLTVILIDIYFPQNPEPYHYTSRVLIDIYFPQTFPNDNFAASFILKTGSSEFSDPIKPSSIWILILFELRFKQMTRATARNFLYNGSSKQ	AT1G02940	C4	15010840	15015666	GST_N
	BnGST10F	BnaC05g01550D	MTGLKTDYKVVNETEPQLEKVLDIYEERLKISRFLAGNRFTLADLFHLPNIEYLMNTTTKRLFENRPNVHRWVAKIMARPAWRKACDANAWYNEMEN	AT1G02940	C5	814467	814761	GST_C
	BnGST11F	BnaC05g01560D	MSFSRLLVTLSLMMMMSISNEPFALAHKEEYKIYGFPYSASTWRVLAVLHEKGLSYYPITVNLRTGEQKKPSFLSINPFGQVPVLLDGHLKLTVILIDIYFPQNPEPYHYTSRILIDQEAQNS	AT1G02940	C5	814871	815753	GST_N
	BnGST12F	BnaC05g01570D	MNTTTKRLFETRPNVHRWVAKITARPAWKKACDAKAWYDKKKN	AT1G02940	C5	820227	820359	GST_C
	BnGST13F	BnaC05g01580D	MQPFGQVPVFLDGHLKYLFSSESRAISLYIETVHRSRGTKLLNHKNYKKNGNRNNVDVYRIF	AT1G02940	C5	820572	820842	GST_N
Tau	BnGST14F	BnaC04g04670D	MYLTVFDCICSHLILEYIDQTWTRNPILPQDPYGKAMARFWAKFVDEQVTLIGFRSLVKSEEIDVAIKEAQELITYLEKEITGKMFFGGETIGFLDIVVGSMIPFCLVRGWEGMGIDMIPKEKFPELNRWIEKIKEIEIVRECIPNREKNIEHMMKIVGRIKAASKTP	AT2G29470	C4	3437584	3442415	GST_C
	BnGST15F	BnaC04g15090D	MSRYTFLIITAGFVSMARADEKGRKVLAEQTRELIMILEKELVGKDFFGGKTVGFLDLVAGSVIPFCLERGWEGIGLEVISEEKFPEYKRWVKNLEKVDFVKDCIPPKEKHVEHMNHMGERIRSA	AT2G29450	C4	12708189	12708724	GST_C
	BnGST16F	BnaA07g09610D	MYKSEKVESMMYLQNHSASSVVRTQPLTLSFPSPPASRCRPRIYRSIQSRTPVLFRDGSLIHASSRRKWLSTEDSPRSQNLRKGEKLLFFPHSLIISADSLEAVGGTKDNEGRMGKLMACLATLEEAFQKSSNGLRFFGGENIGFLDIACGTIFGPVSVIEAFPALGGPVGEAFLYRYHGWDKKKKKELVSKRDVNTFISNSYEQVQGEPKFCPIRTTFCIEIFCVDHCISGTQKEGEIQIHECIKGSRCVWWSSTLARAVRPLQMIASLLLTPILTRFVYLLYSGIVFCYRSIWCQSRLVFDSVVRLMKVLGYGRDRKVNLEAPLYDKDCVLGNNLAAHYLFSSDISKAKIYDRAAEYHLILPENQEHDYVYGMLAFSLLESGHLAEAEKAARKAVTA…	AT1G27130	A7	9318193	9323914	GST_C
	BnGST17F	BnaA09g14510D	MQWFPALKAAAITKSEEAKEKGMKEVEGGLLQLEEAFVSISKGKPFFGGEAIGFMDICLGSFVGILKAREKLKGEKLLDESKIPFLCKWANEFLSDDTVKNVVPEIDKVVEFLGELEVRAQSAVSKT	AT1G59700	A9	8337704	8338088	GST_C
	BnGST18F	BnaC01g27660D	MVTGDVKLIGSWASVFVMRARIALNLKSISYEFLQETYGTKSELLVKSNPVHKKMPVLLHADKPVCVSPTSSFSTSTRLGAHMDRLFSLLSPTTEPSLGSGPPTSMISGLLL	AT1G10360	C1	25269377	25270986	GST_N
	BnGST19F	BnaA07g20610D	MNVVQYIDEVWSAKNPLLSSNPYQRAQARFWVDFIDTKVRFSSQRMRYGQQKARYKRRPRKSILKHSRFLTSPTLEEITLVSYTLP	AT1G78340	A7	16094252	16094762	GST_C
	BnGST20F	BnaUnng01870D	MEFMEVLKTLDSELGDKSFFGGNVFGLVDIAFIGFYSWFRTYEVVANFSIVAEFPKLIAWAERCLKRESVAKVLPDSDKVLKSVSDYRKNILGIN	AT1G78320	Unn_random	2586442	2586730	GST_C
B. oleracea
DHAR	BoGST1F	Bo4g136050	MSKGSCHLRGEDPYKTHLINTSLIPHWFLAISPEGKFPLVKFDDDENWVADSDVIVGIIEEKYPEPSLVMVPPEFASLGSNIIGGFIMFLKSKDHANDGTEKVLLDELEALDNSWLVKLSRRRIGT	AT1G75270	C4	35081062	35081530	GST_N
	BoGST2F	Bo9g173430	TKSLSPSLISLRFQPSTAVVLSAPVSHVGFIKRCGLIKQRRTARSGTMAMAVAPLEICVKTSITTPNKLGDCPFCQRELLTMEEKHVPYDMKMVDLSNKPEWFLKISAEGKVPVVKFDEKWVPDSDVITQTLEDKYPEPPLATPPEKASVGSKIFSTFIGLMFATHDFHRLEDYKARGTQAAPYLTSTFYIELSETKDLVFIRGDVVFISKLTDEEAKWIMETAQSFYLNDTRYKLLER	AT5G16710	C9	51083523	51086436	GST_C
	BoGST3F	Bo5g134710	MDHRPLYVRPRIVIIGLELEKYNEALMNRSGGEAVTPRIRTSEVMSCWLGRRRARDMSPTKSLSPSLISLRFQPSTAVVLSAPVSRAGFIKRCGLIKPRRTARFGTMAMAFAPLEICVKASITTPNKLGDCPFCQRVLLTMEVKHVPYDMKMVDLSNKPEWFLKISAEGKVPVVKFDEKWVPDSDVITQTLEDKYPEPPLATPPEKASWVKDLLHVYRFDVVIAADTLSFYCGEEMVMLQFLLKVYGDVVFISKLTDEEAKWIMETAQSFYLNDTRYKLLER	AT5G16710	C5	41821786	41824171	GST_N
Phi	BoGST4F	Bo3g093430	MRYWVLGFVPSLGKALPGEVDRCLTGSRGMIHKTGCHFITDVTDCGFAVIMEDGERFETLEAIVRRRYCVEESTLMVITYRLPDWMLSLSGMTPRYKVHGDPFSTNTRRVLAVLLEKGISYEPITVNLKTGEHKRESYLSLNVSYCIAKKTKDSFRLGVGLHTSTYFSFKAC	AT1G02950	C3	33975816	33977435	GST_N
	BoGST5F	Bo3g093410	MGTLTMWMEIEAHQFDPFASVLTWEQVIKPLYGLETDLTVVEENEASLENVLNVYEKRLGESKFLACNTFTLVDLHHLPNIQYLLGTPTKRLFENRPKVRTWVDDITGREAWKLACDHDKSWFG	AT1G02950	C3	33971576	33972218	GST_C
	BoGST6F	Bo2g065740	MVQCFESIDAAAGAKDETGRMTAAGSLIECLAALEEGFQMSNKGETSSEAKTLGMKFLSPETTPGLVQWAEIFRALEAVKPYMPTVAEFIEFAKQKFNV	AT1G69920	C2	19435308	19435669	GST_C
Tau	BoGST7F	Bo9g046500	MQWFPALKAAAITKSEEAKEKGMKEVEGGLLQLEEAFVSISKGNPFFGGEAIGFMDICLGSFVGILKAREKLKGEKLLDESKIPFLCKWANEFLSDDTVKNVVPEIDKVVEFLGELEVRAQSAVSKT	AT1G59700	C9	15027381	15027764	GST_C
	BoGST8F	Bo6g081670	MEFMEVLKTLDSELGDKSFFGGNVFGLVDIAFIGFYSWFRTYEVVANFSIVAEFPKLIAWAERCLKRESVAKVLPDSDKVLKSVSDYRKNILGIN	AT1G78320	C6	25398580	25398867	GST_C
	BoGST9F	Bo4g169410	MDKQSSLSSKSLAPVWFRSLVKEEKGIDVAIEEARELIMFLEKEVAGKDFFGGETIGLFDMVVRTMIPYCGVRAWEFMGIDMIPEEKFPELNRWMKKLDELEVVRKCIPPREEHIEHSKRNAEIIKSAY	AT2G29460	C4	45344836	45345416	GST_C
	BoGST10F	Bo4g062570	MARADEKGREVLAEQTRELIMNLEKELVGKDFFGGKTVGFLDLVAGSVIPFCLERGWEGIGLEVISEEKFPEYKRWVKNLEKVDFVKDCIPPKEKHVEHMNHMGQIIRSA	AT2G29450	C4	13982428	13982760	GST_C
Zeta	BoGST11F	Bo5g127530	MANSGEEKKEKLKLYSYWRSSCAHRVRIALSLKGLEYE	AT2G02390	C5	39604988	39605277	GST_N
B. rapa
Phi	BrGST1F	Bra033361	MSNTSHPFMDCLKMVFNLFPNWKRATEVKKLESRAITQYIAYVHSSRGTQLLNLQSHETMAILTMWMEIEAHQFDPLASKLTWELVIKPLYGLETDHMVVKENEAGLEKVLDVYEKRLGESRFLACNTFTLVDLHHLPNIQFLLGTPTKRLFENRPKVRNWVHEITSREAWKMACDPEKSWFVNQGK	AT1G02950	A10	2723384	2724674	GST_C
Lambda	BrGST2F	Bra025530	MASPFFLEHRPASLDTTADPPALFDGTTRLYTSYGCPYAQRVWITRNFKGLQEKIKLVPLDLGNRPAWYKEKVYPENKVPAHEHNGKIIGESFDLIKYLDNTFKSSSSPIKWRLCLGPLFQQRPYPSPGAVLRRNAETASSQKKKPNSHFTEITKRGDGKDGLGDAD	AT5G02790	A4	8465819	8466866	GST_N
Tau	BrGST3F	Bra012407	MYKSEKVESMMYLQNHSASSVVRTQPLTLSFPSPPASRCRPRIYRSIQSRTPVLFRDGSLIHASSRRKWLSTEDSPRSQNLRKGEKLLFFPHSLIISADSLEAVGGTKDNEGRMGKLMACLATLEEAFQKSSNGLRFFGGENIGFLDIACGTIFGPVSVIEAFPALGGPVGEAFLYRYHGWDKKKKKELVSKRDVNTFISNSYEQVQGEPKFCPIRTTFCIEIFCVDHCISGTQKEGEIQIHECIKGSRCVWWSSTLARAVRPLQMIASLLLTPILTRFVYLLYSGIVFCYRSIWCQSRLVFDSVVRLMKVLGYGRDRKVNLEAPLYDKDCVLGNNLAAHYLFSSDISKAKTYDRAAEYHLILPENQEHDYVYGMLAFSLLESGHLAEAEKAARKAVTA…	AT1G27130	A7	10103797	10109480	GST_C
	BrGST4F	Bra012409	MAAAGKLMENLAILEEAFQKSSKGLGFFGGENIGFLDLACGTLLGPVSVIEAFSGVKFLRQETTPGLIQWAEKFRAHEAVKPNMPTPEEFVAFAKKKFNVERWAFS	AT1G27130	A7	10095606	10095926	GST_C
	BrGST5F	Bra008357	MYDAQRKVWWTKGEEQETGKKEFIELLKTLESELRDKTYFGGDDFGYVDIGLIGFYSWFHACEKYGNLNIESECPKLIAWAKTCMQRESVAKSLPDSEKVIKFVTEIRKKFMIE	AT1G78380	A2	14012356	14012700	GST_C
	BrGST6F	Bra003648	MNVVQYIDEVWSAKNPLLSSNPYQRAQARFWVDFIDTKVRFSSQWMRYGQQKARYKQEKAKKEYIEALKILDKPYFGGDNFGFVYIAMTGYYMWFEAFKKCGNFSIERECPTLMALAKRCLQRDSVVNSFPNPERIVEFAFKIRKIYCV	AT1G78340	A7	17504981	17505724	GST_C
Zeta	BrGST7F	Bra026601	MAYTSEEMKEKLKLYSYWRSSCGHRVRIALSLKGIEYEYIPVNLLKGEQFDPDFMKINPMGTVPALVDGEVVITDSFAIIMYLDEKYPEPPLLPRDLHKRALNYQVASIISSGIQPHQNLAVIRYIEEKTNGEEKIAWINNAIRKGYTALEKLLVNYAGIYATGDEIYLADLFLVAQVHGAMIKFKIDVQNIWTTKLNSPNLVLPKPIFFEGMIRPLLVFDGWVSLSDISGGYTENSSCCIMPYLSCGMILLVGSPGLVSISPSFSSEKCPLSPSLLSVKGDVFLVSLPSISFSFFTGLLSCGAVCTGPEDAIKITHVFLVGESWLSTSLVTISQLSDFVVKALSTQSSFVLISLSSSLEELSILTYFEPYPTLAKCYESYKELSVFEDAVPAKQPDAP…	AT2G02390	A2	20150189	20152669	GST_N
