# Supplementary material for: Genome wide identification and comparative analysis of glutathione transferases (GST) family genes in Brassica napus
Source: Sci Rep. 2019 Jun 24;9:9196. doi: 10.1038/s41598-019-45744-5 (PMC6591421; doi:10.1038/s41598-019-45744-5)
Supplement: Supplementary file 8 — Supplementary Table 4 GST orthologous genes in A. thaliana, B. napus, B. oleracea and B.rapa [file 41598_2019_45744_MOESM8_ESM.xlsx]

## Sheet: Sheet1
Genome wide identification and comparative analysis of glutathione transferases (GST) family genes in Brassica napus
Lijuan Wei1,2,†, Yan Zhu1,2,†, Ruiying Liu1,2,†, Aoxiang Zhang1,2, Meicheng Zhu1,2, Wen Xu1,2, Ai Lin1,2, Kun Lu1,2, Jiana Li1,2,*
Supplementary Table 4 GST orthologous genes in A. thaliana, B. napus, B. oleracea and B.rapa
A. thaliana	Gene Name	B. napus An subgenome	B. napus Cn subgenome	B. rapa	B. oleracea
AT1G19570	AtDHAR1	BnGST1	BnGST3	BrGST2	.
AT1G19570	AtDHAR1	BnGST2	BnGST4	BrGST1	BoGST1
AT5G16710	AtDHAR3	BnGST7	.	BrGST3	.
AT1G09640	AtEF1Bγ1	BnGST10	.	BrGST4	BoGST3
AT1G09640	AtEF1Bγ1	BnGST12	BnGST14	BrGST5	BoGST4
AT1G09640	AtEF1Bγ1	BnGST11	BnGST13	BrGST6	BoGST2
AT4G19880	AtGHR1	BnGST17	BnGST18	BrGST7	BoGST5
AT5G44000	AtGHR2	BnGST19	BnGST20	BrGST8	BoGST6
AT5G44990	AtGHR3	BnGST21	.	BrGST9	BoGST8
AT5G45020	AtGHR4	BnGST22	BnGST23	BrGST10	BoGST7
AT4G10000	AtGST2N-1	BnGST168	BnGST169	BrGST79	BoGST80
AT5G03880	AtGST2N-2	BnGST170	BnGST172	BrGST80	.
AT5G03880	AtGST2N-2	BnGST171	BnGST173	BrGST81	BoGST82
AT2G30870	AtGSTF10	BnGST53	BnGST54	BrGST27	BoGST23
AT3G03190	AtGSTF11	BnGST55	BnGST56	BrGST28	BoGST24
AT5G17220	AtGSTF12	BnGST57	BnGST60	BrGST30	BoGST25
AT5G17220	AtGSTF12	BnGST58	BnGST61	BrGST29	BoGST26
AT3G62760	AtGSTF13	BnGST62	BnGST63	BrGST31	BoGST27
AT1G49860	AtGSTF14	BnGST64	.	BrGST32	.
AT4G02520	AtGSTF2	BnGST29	BnGST31	BrGST13	BoGST13
AT4G02520	AtGSTF2	BnGST26	BnGST27	BrGST14	BoGST11
AT4G02520	AtGSTF2	BnGST28	BnGST34	BrGST12	BoGST12
AT4G02520	AtGSTF2	BnGST30	BnGST32	BrGST15	BoGST15
AT4G02520	AtGSTF2	BnGST2F	BnGST33	BrGST16	BoGST14
AT1G02950	AtGSTF4	BnGST35	BnGST40	BrGST18	BoGST17
AT1G02950	AtGSTF4	BnGST36	BnGST39	BrGST1F	BoGST16
AT1G02950	AtGSTF4	.	BnGST38	BrGST17	BoGST5F
AT1G02940	AtGSTF5	BnGST7F	BnGST10F	BrGST19	BoGST18
AT1G02940	AtGSTF5	BnGST41	BnGST13F	BrGST20	.
AT1G02930	AtGSTF6	BnGST42	BnGST4F	BrGST21	BoGST19
AT1G02930	AtGSTF6	BnGST43	BnGST44	BrGST22	.
AT2G47730	AtGSTF8	BnGST48	BnGST46	BrGST23	.
AT2G47730	AtGSTF8	BnGST45	BnGST47	BrGST24	BoGST20
AT2G30860	AtGSTF9	BnGST50	BnGST52	BrGST25	BoGST22
AT2G30860	AtGSTF9	BnGST49	BnGST51	BrGST26	BoGST21
AT3G54290	AtGSTH1	BnGST174	BnGST176	BrGST83	BoGST83
AT3G54290	AtGSTH1	BnGST175	BnGST177	BrGST82	BoGST84
AT3G55040	AtGSTL2	BnGST67	.	BrGST33	.
AT5G02790	AtGSTL3	BnGST66	BnGST65	BrGST34	BoGST29
AT5G41210	AtGSTT1	BnGST71	BnGST73	BrGST36	.
AT5G41240	AtGSTT2	BnGST70	BnGST72	BrGST35	BoGST31
AT2G29490	AtGSTU1	BnGST74	.	BrGST69	BoGST32
AT1G74590	AtGSTU10	.	BnGST94	BrGST37	BoGST42
AT1G74590	AtGSTU10	BnGST91	BnGST93	BrGST38	.
AT1G69930	AtGSTU11	BnGST95	BnGST100	BrGST40	BoGST44
AT1G69930	AtGSTU11	BnGST96	BnGST98	BrGST39	.
AT1G69930	AtGSTU11	BnGST97	BnGST99	BrGST41	.
AT1G69920	AtGSTU12	.	.	BrGST42	BoGST47
AT1G69920	AtGSTU12	.	BnGST104	.	.
AT1G69920	AtGSTU12	BnGST103	BnGST106	BrGST43	.
AT1G27140	AtGSTU14	BnGST108	BnGST111	BrGST45	BoGST51
AT1G27140	AtGSTU14	BnGST109	BnGST110	BrGST46	BoGST50
AT1G59700	AtGSTU16	BnGST113	BnGST116	BrGST47	BoGST53
AT1G59700	AtGSTU16	BnGST17F	BnGST115	BrGST48	BoGST7F
AT1G10370	AtGSTU17	BnGST117	BnGST119	BrGST49	BoGST54
AT1G10370	AtGSTU17	.	BnGST118	.	BoGST55
AT1G10360	AtGSTU18	BnGST120	BnGST121	BrGST50	BoGST56
AT1G78380	AtGSTU19	BnGST122	BnGST124	BrGST5F	BoGST57
AT1G78380	AtGSTU19	BnGST123	BnGST126	BrGST51	.
AT2G29480	AtGSTU2	BnGST76	BnGST77	BrGST53	BoGST34
AT1G78370	AtGSTU20	BnGST127	BnGST128	BrGST52	.
AT1G78360	AtGSTU21	BnGST129	BnGST130	BrGST54	.
AT1G78360	AtGSTU21	.	BnGST131	.	.
AT1G78340	AtGSTU22	BnGST132	BnGST133	BrGST55	.
AT1G78340	AtGSTU22	.	BnGST134	BrGST56	.
AT1G78320	AtGSTU23	BnGST137	BnGST138	BrGST57	.
AT1G17170	AtGSTU24	BnGST139	BnGST140	BrGST58	BoGST66
AT1G17170	AtGSTU24	.	BnGST141	.	BoGST67
AT1G17180	AtGSTU25	BnGST142	BnGST146	BrGST62	BoGST70
AT1G17180	AtGSTU25	BnGST145	BnGST149	BrGST63	BoGST73
AT1G17180	AtGSTU25	BnGST143	BnGST147	BrGST59	BoGST68
AT1G17180	AtGSTU25	BnGST144	BnGST148	BrGST60	BoGST69
AT1G17190	AtGSTU26	.	BnGST151	BrGST65	BoGST71
AT1G17190	AtGSTU26	BnGST150	BnGST152	BrGST64	BoGST72
AT3G43800	AtGSTU27	BnGST153	BnGST154	BrGST66	BoGST74
AT1G53680	AtGSTU28	BnGST155	BnGST157	BrGST67	BoGST75
AT2G29470	AtGSTU3	BnGST78	BnGST79	BrGST68	BoGST36
AT2G29460	AtGSTU4	BnGST80	BnGST81	BrGST70	BoGST37
AT2G29450	AtGSTU5	BnGST83	BnGST84	BrGST71	BoGST35
AT2G29450	AtGSTU5	BnGST82	BnGST85	BrGST72	BoGST38
AT2G29420	AtGSTU7	BnGST86	BnGST87	BrGST73	BoGST39
AT3G09270	AtGSTU8	.	BnGST88	BrGST74	BoGST40
AT5G62480	AtGSTU9	BnGST89	BnGST90	BrGST75	BoGST41
AT2G02390	AtGSTZ1	BnGST158	BnGST161	BrGST7F	.
AT2G02390	AtGSTZ1	BnGST159	BnGST162	BrGST77	BoGST76
AT2G02390	AtGSTZ1	BnGST160	BnGST163	BrGST76	BoGST77
AT2G19080	AtMetaxin1	BnGST164	BnGST165	.	.
AT2G19080	AtMetaxin1	BnGST167	BnGST166	BrGST78	BoGST79
AT1G65820	AtMGST1	.	.	BrGST84	.
AT5G42150	AtmPGES2	BnGST178	BnGST179	BrGST85	BoGST85
AT1G77290	AtTCHQD1	BnGST24	BnGST25	BrGST11	.
