# Supplementary material for: Genome wide identification and comparative analysis of glutathione transferases (GST) family genes in Brassica napus
Source: Sci Rep. 2019 Jun 24;9:9196. doi: 10.1038/s41598-019-45744-5 (PMC6591421; doi:10.1038/s41598-019-45744-5)
Supplement: Supplementary file 9 — Supplementary Table 5 Gene duplication pattern in B. napus, B. oleracea and B. rapa [file 41598_2019_45744_MOESM9_ESM.xlsx]

## Sheet: Sheet1
Genome wide identification and comparative analysis of glutathione transferases (GST) family genes in Brassica napus
Lijuan Wei1,2,†, Yan Zhu1,2,†, Ruiying Liu1,2,†, Aoxiang Zhang1,2, Meicheng Zhu1,2, Wen Xu1,2, Ai Lin1,2, Kun Lu1,2, Jiana Li1,2,*
Supplementary Table 5 Gene duplication pattern in B. napus, B. oleracea and B. rapa
Species	Gene	Duplicaiton pattern	GST gene
B. napus	BnaA06g13760D	Segmental duplication	BnGST1
B. napus	BnaA06g05540D	Segmental duplication	BnGST10
B. napus	BnaCnng49200D	Dispersed	BnGST100
B. napus	BnaA02g35760D	Segmental duplication	BnGST101
B. napus	BnaA07g28450D	Segmental duplication	BnGST102
B. napus	BnaA07g28460D	Segmental duplication	BnGST103
B. napus	BnaC06g25030D	Segmental duplication	BnGST104
B. napus	BnaC06g31020D	Segmental duplication	BnGST105
B. napus	BnaC06g31030D	Segmental duplication	BnGST106
B. napus	BnaA07g09120D	Segmental duplication	BnGST107
B. napus	BnaA07g09580D	Segmental duplication	BnGST108
B. napus	BnaA09g29540D	Segmental duplication	BnGST109
B. napus	BnaC05g01550D	Segmental duplication	BnGST10F
B. napus	BnaA08g26240D	Segmental duplication	BnGST11
B. napus	BnaC05g19610D	Segmental duplication	BnGST110
B. napus	BnaC07g12800D	Segmental duplication	BnGST111
B. napus	BnaA09g14520D	Proximal	BnGST112
B. napus	BnaA09g14540D	Proximal	BnGST113
B. napus	BnaC08g02920D	Dispersed	BnGST114
B. napus	BnaC09g15080D	Segmental duplication	BnGST115
B. napus	BnaC09g15100D	Proximal	BnGST116
B. napus	BnaA06g06160D	Segmental duplication	BnGST117
B. napus	BnaC05g07890D	Segmental duplication	BnGST118
B. napus	BnaC05g07900D	Tandem duplication	BnGST119
B. napus	BnaC05g01560D	Segmental duplication	BnGST11F
B. napus	BnaA09g48380D	Segmental duplication	BnGST12
B. napus	BnaA09g48220D	Segmental duplication	BnGST120
B. napus	BnaC03g48290D	Segmental duplication	BnGST121
B. napus	BnaA02g18860D	Segmental duplication	BnGST122
B. napus	BnaA07g20560D	Segmental duplication	BnGST123
B. napus	BnaC02g24980D	Segmental duplication	BnGST124
B. napus	BnaC03g18890D	Dispersed	BnGST125
B. napus	BnaC06g20420D	Segmental duplication	BnGST126
B. napus	BnaA07g20570D	Segmental duplication	BnGST127
B. napus	BnaC06g20430D	Segmental duplication	BnGST128
B. napus	BnaA07g34210D	Segmental duplication	BnGST129
B. napus	BnaC05g01570D	Proximal	BnGST12F
B. napus	BnaC08g13770D	Segmental duplication	BnGST13
B. napus	BnaC06g38840D	Segmental duplication	BnGST130
B. napus	BnaC06g38850D	Tandem duplication	BnGST131
B. napus	BnaA07g20580D	Segmental duplication	BnGST132
B. napus	BnaC06g20440D	Segmental duplication	BnGST133
B. napus	BnaC06g38820D	Tandem duplication	BnGST134
B. napus	BnaC06g38830D	Tandem duplication	BnGST135
B. napus	BnaC08g35100D	Dispersed	BnGST136
B. napus	BnaA07g20590D	Segmental duplication	BnGST137
B. napus	BnaC06g20450D	Segmental duplication	BnGST138
B. napus	BnaA06g11500D	Segmental duplication	BnGST139
B. napus	BnaC05g01580D	Proximal	BnGST13F
B. napus	BnaC08g42630D	Segmental duplication	BnGST14
B. napus	BnaC05g13350D	Segmental duplication	BnGST140
B. napus	BnaC08g37940D	Segmental duplication	BnGST141
B. napus	BnaA06g11510D	Segmental duplication	BnGST142
B. napus	BnaA09g45070D	Segmental duplication	BnGST143
B. napus	BnaA09g45080D	Tandem duplication	BnGST144
B. napus	BnaA09g45090D	Tandem duplication	BnGST145
B. napus	BnaC05g13360D	Segmental duplication	BnGST146
B. napus	BnaC08g37910D	Segmental duplication	BnGST147
B. napus	BnaC08g37920D	Segmental duplication	BnGST148
B. napus	BnaC08g37930D	Tandem duplication	BnGST149
B. napus	BnaC04g04670D	Dispersed	BnGST14F
B. napus	BnaCnng19790D	Segmental duplication	BnGST15
B. napus	BnaA08g23300D	Segmental duplication	BnGST150
B. napus	BnaC05g13370D	Segmental duplication	BnGST151
B. napus	BnaC08g17230D	Segmental duplication	BnGST152
B. napus	BnaA06g20200D	Segmental duplication	BnGST153
B. napus	BnaC03g54440D	Segmental duplication	BnGST154
B. napus	BnaA05g14220D	Proximal	BnGST155
B. napus	BnaA05g14240D	Proximal	BnGST156
B. napus	BnaC06g41890D	Dispersed	BnGST157
B. napus	BnaA02g26370D	Segmental duplication	BnGST158
B. napus	BnaA06g34160D	Segmental duplication	BnGST159
B. napus	BnaC04g15090D	Dispersed	BnGST15F
B. napus	BnaC04g18250D	Dispersed	BnGST16
B. napus	BnaA09g19060D	Segmental duplication	BnGST160
B. napus	BnaC02g34440D	Segmental duplication	BnGST161
B. napus	BnaC07g21740D	Segmental duplication	BnGST162
B. napus	BnaC09g20710D	Dispersed	BnGST163
B. napus	BnaA07g01310D	Segmental duplication	BnGST164
B. napus	BnaC07g02520D	Segmental duplication	BnGST165
B. napus	BnaC09g09820D	Segmental duplication	BnGST166
B. napus	BnaAnng22370D	Dispersed	BnGST167
B. napus	BnaA02g23580D	Dispersed	BnGST168
B. napus	BnaCnng53930D	Dispersed	BnGST169
B. napus	BnaA07g09610D	Segmental duplication	BnGST16F
B. napus	BnaA03g44280D	Segmental duplication	BnGST17
B. napus	BnaA03g01120D	Segmental duplication	BnGST170
B. napus	BnaA10g26270D	Segmental duplication	BnGST171
B. napus	BnaC03g01490D	Segmental duplication	BnGST172
B. napus	BnaCnng10640D	Segmental duplication	BnGST173
B. napus	BnaA04g04180D	Segmental duplication	BnGST174
B. napus	BnaA09g34220D	Segmental duplication	BnGST175
B. napus	BnaC04g26370D	Segmental duplication	BnGST176
B. napus	BnaC08g25120D	Segmental duplication	BnGST177
B. napus	BnaA02g22960D	Segmental duplication	BnGST178
B. napus	BnaC02g29760D	Segmental duplication	BnGST179
B. napus	BnaA09g14510D	Segmental duplication	BnGST17F
B. napus	BnaC07g36070D	Segmental duplication	BnGST18
B. napus	BnaC01g27660D	Dispersed	BnGST18F
B. napus	BnaA06g36400D	Segmental duplication	BnGST19
B. napus	BnaA07g20610D	Proximal	BnGST19F
B. napus	BnaAnng19990D	Singleton	BnGST1F
B. napus	BnaA08g22020D	Segmental duplication	BnGST2
B. napus	BnaC07g17540D	Segmental duplication	BnGST20
B. napus	BnaUnng01870D	Dispersed	BnGST20F
B. napus	BnaAnng05390D	Singleton	BnGST21
B. napus	BnaA02g23650D	Segmental duplication	BnGST22
B. napus	BnaC02g31320D	Segmental duplication	BnGST23
B. napus	BnaA07g33450D	Segmental duplication	BnGST24
B. napus	BnaC06g38000D	Segmental duplication	BnGST25
B. napus	BnaA03g26140D	Tandem duplication	BnGST26
B. napus	BnaC03g30880D	Tandem duplication	BnGST27
B. napus	BnaA02g20640D	Segmental duplication	BnGST28
B. napus	BnaA03g26130D	Segmental duplication	BnGST29
B. napus	BnaA09g00850D	Segmental duplication	BnGST2F
B. napus	BnaC05g15180D	Segmental duplication	BnGST3
B. napus	BnaA09g00870D	Segmental duplication	BnGST30
B. napus	BnaC03g30870D	Segmental duplication	BnGST31
B. napus	BnaCnng19060D	Segmental duplication	BnGST32
B. napus	BnaCnng19070D	Tandem duplication	BnGST33
B. napus	BnaCnng47740D	Segmental duplication	BnGST34
B. napus	BnaA09g51100D	Segmental duplication	BnGST35
B. napus	BnaA10g01550D	Segmental duplication	BnGST36
B. napus	BnaC03g47720D	Proximal	BnGST37
B. napus	BnaC03g47760D	Segmental duplication	BnGST38
B. napus	BnaC05g01590D	Segmental duplication	BnGST39
B. napus	BnaA09g00860D	Dispersed	BnGST3F
B. napus	BnaC08g18860D	Segmental duplication	BnGST4
B. napus	BnaC08g45920D	Segmental duplication	BnGST40
B. napus	BnaA10g01540D	Tandem duplication	BnGST41
B. napus	BnaA08g27280D	Segmental duplication	BnGST42
B. napus	BnaA10g01510D	Segmental duplication	BnGST43
B. napus	BnaC05g01540D	Segmental duplication	BnGST44
B. napus	BnaA05g00270D	Segmental duplication	BnGST45
B. napus	BnaC03g26120D	Segmental duplication	BnGST46
B. napus	BnaC04g00150D	Segmental duplication	BnGST47
B. napus	BnaAnng37730D	Dispersed	BnGST48
B. napus	BnaA03g14140D	Segmental duplication	BnGST49
B. napus	BnaC08g00080D	Segmental duplication	BnGST4F
B. napus	BnaA02g35980D	Segmental duplication	BnGST5
B. napus	BnaA04g17910D	Segmental duplication	BnGST50
B. napus	BnaC03g17110D	Segmental duplication	BnGST51
B. napus	BnaC04g41510D	Segmental duplication	BnGST52
B. napus	BnaA03g14150D	Tandem duplication	BnGST53
B. napus	BnaC03g17120D	Tandem duplication	BnGST54
B. napus	BnaA05g32420D	Segmental duplication	BnGST55
B. napus	BnaCnng06300D	Segmental duplication	BnGST56
B. napus	BnaA02g03440D	Segmental duplication	BnGST57
B. napus	BnaA10g17440D	Segmental duplication	BnGST58
B. napus	BnaC02g07090D	Segmental duplication	BnGST59
B. napus	BnaC03g65260D	Dispersed	BnGST5F
B. napus	BnaCnng08030D	Segmental duplication	BnGST6
B. napus	BnaC02g07110D	Proximal	BnGST60
B. napus	BnaC09g40740D	Segmental duplication	BnGST61
B. napus	BnaA04g00390D	Segmental duplication	BnGST62
B. napus	BnaC04g21220D	Segmental duplication	BnGST63
B. napus	BnaA09g08250D	Singleton	BnGST64
B. napus	BnaC02g03510D	Segmental duplication	BnGST65
B. napus	BnaAnng00470D	Segmental duplication	BnGST66
B. napus	BnaA09g54850D	Segmental duplication	BnGST67
B. napus	BnaC08g25890D	Segmental duplication	BnGST68
B. napus	BnaAnng00480D	Singleton	BnGST69
B. napus	BnaC08g02570D	Dispersed	BnGST6F
B. napus	BnaA02g03230D	Segmental duplication	BnGST7
B. napus	BnaA04g11010D	Segmental duplication	BnGST70
B. napus	BnaA07g15320D	Segmental duplication	BnGST71
B. napus	BnaC04g33050D	Segmental duplication	BnGST72
B. napus	BnaC06g42280D	Dispersed	BnGST73
B. napus	BnaA05g12550D	Segmental duplication	BnGST74
B. napus	BnaC04g54530D	Segmental duplication	BnGST75
B. napus	BnaA04g28580D	Segmental duplication	BnGST76
B. napus	BnaC04g40570D	Segmental duplication	BnGST77
B. napus	BnaA04g28590D	Segmental duplication	BnGST78
B. napus	BnaC04g40560D	Segmental duplication	BnGST79
B. napus	BnaA10g01520D	Segmental duplication	BnGST7F
B. napus	BnaA10g17770D	Segmental duplication	BnGST8
B. napus	BnaA04g28600D	Proximal	BnGST80
B. napus	BnaC04g40550D	Dispersed	BnGST81
B. napus	BnaA03g21970D	Segmental duplication	BnGST82
B. napus	BnaA05g12560D	Segmental duplication	BnGST83
B. napus	BnaC04g13950D	Segmental duplication	BnGST84
B. napus	BnaCnng76180D	Dispersed	BnGST85
B. napus	BnaA04g28630D	Segmental duplication	BnGST86
B. napus	BnaC04g40520D	Segmental duplication	BnGST87
B. napus	BnaC01g39170D	Singleton	BnGST88
B. napus	BnaA06g21920D	Segmental duplication	BnGST89
B. napus	BnaA10g01530D	Segmental duplication	BnGST8F
B. napus	BnaC09g41130D	Segmental duplication	BnGST9
B. napus	BnaC03g51650D	Segmental duplication	BnGST90
B. napus	BnaA07g31660D	Segmental duplication	BnGST91
B. napus	BnaC06g35480D	Segmental duplication	BnGST92
B. napus	BnaC06g35490D	Tandem duplication	BnGST93
B. napus	BnaCnng35440D	Dispersed	BnGST94
B. napus	BnaA02g35770D	Segmental duplication	BnGST95
B. napus	BnaA07g24020D	Segmental duplication	BnGST96
B. napus	BnaA07g28470D	Segmental duplication	BnGST97
B. napus	BnaC06g25020D	Segmental duplication	BnGST98
B. napus	BnaC06g31040D	Segmental duplication	BnGST99
B. napus	BnaC04g17030D	Dispersed	BnGST9F
B. napus	BnaA01g00010D	Segmental duplication
B. napus	BnaA01g00020D	Segmental duplication
B. napus	BnaA01g00030D	Segmental duplication
B. napus	BnaA01g00040D	Singleton
B. napus	BnaA01g00050D	Segmental duplication
B. napus	BnaA01g00060D	Segmental duplication
B. napus	BnaA01g00070D	Segmental duplication
B. napus	BnaA01g00080D	Segmental duplication
B. napus	BnaA01g00090D	Segmental duplication
B. napus	BnaA01g00100D	Segmental duplication
B. napus	BnaA01g00110D	Segmental duplication
B. napus	BnaA01g00120D	Segmental duplication
B. napus	BnaA01g00130D	Segmental duplication
B. napus	BnaA01g00140D	Segmental duplication
B. napus	BnaA01g00150D	Segmental duplication
B. napus	BnaA01g00160D	Segmental duplication
B. napus	BnaA01g00170D	Segmental duplication
B. napus	BnaA01g00180D	Segmental duplication
B. napus	BnaA01g00190D	Segmental duplication
B. napus	BnaA01g00200D	Segmental duplication
B. napus	BnaA01g00210D	Segmental duplication
B. napus	BnaA01g00220D	Segmental duplication
B. napus	BnaA01g00230D	Segmental duplication
B. napus	BnaA01g00240D	Segmental duplication
B. napus	BnaA01g00250D	Segmental duplication
B. napus	BnaA01g00260D	Dispersed
B. napus	BnaA01g00270D	Segmental duplication
B. napus	BnaA01g00280D	Segmental duplication
B. napus	BnaA01g00290D	Segmental duplication
B. napus	BnaA01g00300D	Segmental duplication
B. napus	BnaA01g00310D	Segmental duplication
B. napus	BnaA01g00320D	Segmental duplication
B. napus	BnaA01g00330D	Proximal
B. napus	BnaA01g00340D	Segmental duplication
B. napus	BnaA01g00350D	Proximal
B. napus	BnaA01g00360D	Segmental duplication
B. napus	BnaA01g00370D	Segmental duplication
B. napus	BnaA01g00380D	Segmental duplication
B. napus	BnaA01g00390D	Tandem duplication
B. napus	BnaA01g00400D	Segmental duplication
B. napus	BnaA01g00410D	Segmental duplication
B. napus	BnaA01g00420D	Segmental duplication
B. napus	BnaA01g00430D	Segmental duplication
B. napus	BnaA01g00440D	Segmental duplication
B. napus	BnaA01g00450D	Segmental duplication
B. napus	BnaA01g00460D	Segmental duplication
B. napus	BnaA01g00470D	Tandem duplication
B. napus	BnaA01g00480D	Proximal
B. napus	BnaA01g00490D	Segmental duplication
B. napus	BnaA01g00500D	Segmental duplication
B. napus	BnaA01g00510D	Segmental duplication
B. napus	BnaA01g00520D	Tandem duplication
B. napus	BnaA01g00530D	Segmental duplication
B. napus	BnaA01g00540D	Segmental duplication
B. napus	BnaA01g00550D	Proximal
B. napus	BnaA01g00560D	Dispersed
B. napus	BnaA01g00570D	Segmental duplication
B. napus	BnaA01g00580D	Segmental duplication
B. napus	BnaA01g00590D	Segmental duplication
B. napus	BnaA01g00600D	Segmental duplication
B. napus	BnaA01g00610D	Segmental duplication
B. napus	BnaA01g00620D	Dispersed
B. napus	BnaA01g00630D	Segmental duplication
B. napus	BnaA01g00640D	Segmental duplication
B. napus	BnaA01g00650D	Segmental duplication
B. napus	BnaA01g00660D	Segmental duplication
B. napus	BnaA01g00670D	Segmental duplication
B. napus	BnaA01g00680D	Segmental duplication
B. napus	BnaA01g00690D	Segmental duplication
B. napus	BnaA01g00700D	Segmental duplication
B. napus	BnaA01g00710D	Segmental duplication
B. napus	BnaA01g00720D	Segmental duplication
B. napus	BnaA01g00730D	Segmental duplication
B. napus	BnaA01g00740D	Segmental duplication
B. napus	BnaA01g00750D	Segmental duplication
B. napus	BnaA01g00760D	Segmental duplication
B. napus	BnaA01g00770D	Segmental duplication
B. napus	BnaA01g00780D	Segmental duplication
B. napus	BnaA01g00790D	Dispersed
B. napus	BnaA01g00800D	Segmental duplication
B. napus	BnaA01g00810D	Segmental duplication
B. napus	BnaA01g00820D	Segmental duplication
B. napus	BnaA01g00830D	Tandem duplication
B. napus	BnaA01g00840D	Dispersed
B. napus	BnaA01g00850D	Segmental duplication
B. napus	BnaA01g00860D	Segmental duplication
B. napus	BnaA01g00870D	Segmental duplication
B. napus	BnaA01g00880D	Segmental duplication
B. napus	BnaA01g00890D	Segmental duplication
B. napus	BnaA01g00900D	Segmental duplication
B. napus	BnaA01g00910D	Segmental duplication
B. napus	BnaA01g00920D	Segmental duplication
B. napus	BnaA01g00930D	Segmental duplication
B. napus	BnaA01g00940D	Segmental duplication
B. napus	BnaA01g00950D	Segmental duplication
B. napus	BnaA01g00960D	Segmental duplication
B. napus	BnaA01g00970D	Segmental duplication
B. napus	BnaA01g00980D	Segmental duplication
B. napus	BnaA01g00990D	Segmental duplication
B. napus	BnaA01g01000D	Singleton
B. napus	BnaA01g01010D	Segmental duplication
B. napus	BnaA01g01020D	Segmental duplication
B. napus	BnaA01g01030D	Segmental duplication
B. napus	BnaA01g01040D	Segmental duplication
B. napus	BnaA01g01050D	Segmental duplication
B. napus	BnaA01g01060D	Singleton
B. napus	BnaA01g01070D	Segmental duplication
B. napus	BnaA01g01080D	Segmental duplication
B. napus	BnaA01g01090D	Segmental duplication
B. napus	BnaA01g01100D	Segmental duplication
B. napus	BnaA01g01110D	Segmental duplication
B. napus	BnaA01g01120D	Segmental duplication
B. napus	BnaA01g01130D	Segmental duplication
B. napus	BnaA01g01140D	Segmental duplication
B. napus	BnaA01g01150D	Segmental duplication
B. napus	BnaA01g01160D	Segmental duplication
B. napus	BnaA01g01170D	Dispersed
B. napus	BnaA01g01180D	Dispersed
B. napus	BnaA01g01190D	Segmental duplication
B. napus	BnaA01g01200D	Dispersed
B. napus	BnaA01g01210D	Segmental duplication
B. napus	BnaA01g01220D	Segmental duplication
B. napus	BnaA01g01230D	Tandem duplication
B. napus	BnaA01g01240D	Segmental duplication
B. napus	BnaA01g01250D	Segmental duplication
B. napus	BnaA01g01260D	Segmental duplication
B. napus	BnaA01g01270D	Segmental duplication
B. napus	BnaA01g01280D	Segmental duplication
B. napus	BnaA01g01290D	Dispersed
B. napus	BnaA01g01300D	Segmental duplication
B. napus	BnaA01g01310D	Segmental duplication
B. napus	BnaA01g01320D	Segmental duplication
B. napus	BnaA01g01330D	Segmental duplication
B. napus	BnaA01g01340D	Segmental duplication
B. napus	BnaA01g01350D	Segmental duplication
B. napus	BnaA01g01360D	Segmental duplication
B. napus	BnaA01g01370D	Segmental duplication
B. napus	BnaA01g01380D	Segmental duplication
B. napus	BnaA01g01390D	Dispersed
B. napus	BnaA01g01400D	Segmental duplication
B. napus	BnaA01g01410D	Segmental duplication
B. napus	BnaA01g01420D	Segmental duplication
B. napus	BnaA01g01430D	Segmental duplication
B. napus	BnaA01g01440D	Segmental duplication
B. napus	BnaA01g01450D	Segmental duplication
B. napus	BnaA01g01460D	Segmental duplication
B. napus	BnaA01g01470D	Segmental duplication
B. napus	BnaA01g01480D	Segmental duplication
B. napus	BnaA01g01490D	Segmental duplication
B. napus	BnaA01g01500D	Segmental duplication
B. napus	BnaA01g01510D	Segmental duplication
B. napus	BnaA01g01520D	Segmental duplication
B. napus	BnaA01g01530D	Dispersed
B. napus	BnaA01g01540D	Segmental duplication
B. napus	BnaA01g01550D	Segmental duplication
B. napus	BnaA01g01560D	Segmental duplication
B. napus	BnaA01g01570D	Segmental duplication
B. napus	BnaA01g01580D	Segmental duplication
B. napus	BnaA01g01590D	Segmental duplication
B. napus	BnaA01g01600D	Segmental duplication
B. napus	BnaA01g01610D	Segmental duplication
B. napus	BnaA01g01620D	Segmental duplication
B. napus	BnaA01g01630D	Segmental duplication
B. napus	BnaA01g01640D	Segmental duplication
B. napus	BnaA01g01650D	Segmental duplication
B. napus	BnaA01g01660D	Segmental duplication
B. napus	BnaA01g01670D	Segmental duplication
B. napus	BnaA01g01680D	Segmental duplication
B. napus	BnaA01g01690D	Segmental duplication
B. napus	BnaA01g01700D	Segmental duplication
B. napus	BnaA01g01710D	Segmental duplication
B. napus	BnaA01g01720D	Segmental duplication
B. napus	BnaA01g01730D	Tandem duplication
B. napus	BnaA01g01740D	Tandem duplication
B. napus	BnaA01g01750D	Segmental duplication
B. napus	BnaA01g01760D	Segmental duplication
B. napus	BnaA01g01770D	Segmental duplication
B. napus	BnaA01g01780D	Segmental duplication
B. napus	BnaA01g01790D	Segmental duplication
B. napus	BnaA01g01800D	Segmental duplication
B. napus	BnaA01g01810D	Segmental duplication
B. napus	BnaA01g01820D	Segmental duplication
B. napus	BnaA01g01830D	Segmental duplication
B. napus	BnaA01g01840D	Segmental duplication
B. napus	BnaA01g01850D	Segmental duplication
B. napus	BnaA01g01860D	Segmental duplication
B. napus	BnaA01g01870D	Segmental duplication
B. napus	BnaA01g01880D	Segmental duplication
B. napus	BnaA01g01890D	Segmental duplication
B. napus	BnaA01g01900D	Segmental duplication
B. napus	BnaA01g01910D	Segmental duplication
B. napus	BnaA01g01920D	Segmental duplication
B. napus	BnaA01g01930D	Segmental duplication
B. napus	BnaA01g01940D	Segmental duplication
B. napus	BnaA01g01950D	Segmental duplication
B. napus	BnaA01g01960D	Segmental duplication
B. napus	BnaA01g01970D	Segmental duplication
B. napus	BnaA01g01980D	Segmental duplication
B. napus	BnaA01g01990D	Segmental duplication
B. napus	BnaA01g02000D	Segmental duplication
B. napus	BnaA01g02010D	Segmental duplication
B. napus	BnaA01g02020D	Segmental duplication
B. napus	BnaA01g02030D	Segmental duplication
B. napus	BnaA01g02040D	Segmental duplication
B. napus	BnaA01g02050D	Segmental duplication
B. napus	BnaA01g02060D	Segmental duplication
B. napus	BnaA01g02070D	Segmental duplication
B. napus	BnaA01g02080D	Segmental duplication
B. napus	BnaA01g02090D	Segmental duplication
B. napus	BnaA01g02100D	Segmental duplication
B. napus	BnaA01g02110D	Segmental duplication
B. napus	BnaA01g02120D	Dispersed
B. napus	BnaA01g02130D	Segmental duplication
B. napus	BnaA01g02140D	Segmental duplication
B. napus	BnaA01g02150D	Segmental duplication
B. napus	BnaA01g02160D	Segmental duplication
B. napus	BnaA01g02170D	Segmental duplication
B. napus	BnaA01g02180D	Segmental duplication
B. napus	BnaA01g02190D	Segmental duplication
B. napus	BnaA01g02200D	Segmental duplication
B. napus	BnaA01g02210D	Dispersed
B. napus	BnaA01g02220D	Segmental duplication
B. napus	BnaA01g02230D	Segmental duplication
B. napus	BnaA01g02240D	Segmental duplication
B. napus	BnaA01g02250D	Segmental duplication
B. napus	BnaA01g02260D	Segmental duplication
B. napus	BnaA01g02270D	Segmental duplication
B. napus	BnaA01g02280D	Segmental duplication
B. napus	BnaA01g02290D	Segmental duplication
B. napus	BnaA01g02300D	Segmental duplication
B. napus	BnaA01g02310D	Segmental duplication
B. napus	BnaA01g02320D	Dispersed
B. napus	BnaA01g02330D	Dispersed
B. napus	BnaA01g02340D	Segmental duplication
B. napus	BnaA01g02350D	Segmental duplication
B. napus	BnaA01g02360D	Segmental duplication
B. napus	BnaA01g02370D	Segmental duplication
B. napus	BnaA01g02380D	Segmental duplication
B. napus	BnaA01g02390D	Segmental duplication
B. napus	BnaA01g02400D	Segmental duplication
B. napus	BnaA01g02410D	Segmental duplication
B. napus	BnaA01g02420D	Segmental duplication
B. napus	BnaA01g02430D	Segmental duplication
B. napus	BnaA01g02440D	Segmental duplication
B. napus	BnaA01g02450D	Segmental duplication
B. napus	BnaA01g02460D	Tandem duplication
B. napus	BnaA01g02470D	Segmental duplication
B. napus	BnaA01g02480D	Segmental duplication
B. napus	BnaA01g02490D	Segmental duplication
B. napus	BnaA01g02500D	Segmental duplication
B. napus	BnaA01g02510D	Segmental duplication
B. napus	BnaA01g02520D	Tandem duplication
B. napus	BnaA01g02530D	Segmental duplication
B. napus	BnaA01g02540D	Segmental duplication
B. napus	BnaA01g02550D	Segmental duplication
B. napus	BnaA01g02560D	Dispersed
B. napus	BnaA01g02570D	Segmental duplication
B. napus	BnaA01g02580D	Segmental duplication
B. napus	BnaA01g02590D	Segmental duplication
B. napus	BnaA01g02600D	Segmental duplication
B. napus	BnaA01g02610D	Segmental duplication
B. napus	BnaA01g02620D	Segmental duplication
B. napus	BnaA01g02630D	Segmental duplication
B. napus	BnaA01g02640D	Segmental duplication
B. napus	BnaA01g02650D	Segmental duplication
B. napus	BnaA01g02660D	Segmental duplication
B. napus	BnaA01g02670D	Segmental duplication
B. napus	BnaA01g02680D	Segmental duplication
B. napus	BnaA01g02690D	Segmental duplication
B. napus	BnaA01g02700D	Dispersed
B. napus	BnaA01g02710D	Segmental duplication
B. napus	BnaA01g02720D	Segmental duplication
B. napus	BnaA01g02730D	Segmental duplication
B. napus	BnaA01g02740D	Segmental duplication
B. napus	BnaA01g02750D	Segmental duplication
B. napus	BnaA01g02760D	Segmental duplication
B. napus	BnaA01g02770D	Segmental duplication
B. napus	BnaA01g02780D	Segmental duplication
B. napus	BnaA01g02790D	Dispersed
B. napus	BnaA01g02800D	Dispersed
B. napus	BnaA01g02810D	Segmental duplication
B. napus	BnaA01g02820D	Segmental duplication
B. napus	BnaA01g02830D	Segmental duplication
B. napus	BnaA01g02840D	Segmental duplication
B. napus	BnaA01g02850D	Segmental duplication
B. napus	BnaA01g02860D	Segmental duplication
B. napus	BnaA01g02870D	Segmental duplication
B. napus	BnaA01g02880D	Segmental duplication
B. napus	BnaA01g02890D	Segmental duplication
B. napus	BnaA01g02900D	Segmental duplication
B. napus	BnaA01g02910D	Segmental duplication
B. napus	BnaA01g02920D	Dispersed
B. napus	BnaA01g02930D	Segmental duplication
B. napus	BnaA01g02940D	Segmental duplication
B. napus	BnaA01g02950D	Segmental duplication
B. napus	BnaA01g02960D	Segmental duplication
B. napus	BnaA01g02970D	Segmental duplication
B. napus	BnaA01g02980D	Segmental duplication
B. napus	BnaA01g02990D	Dispersed
B. napus	BnaA01g03000D	Dispersed
B. napus	BnaA01g03010D	Segmental duplication
B. napus	BnaA01g03020D	Segmental duplication
B. napus	BnaA01g03030D	Tandem duplication
B. napus	BnaA01g03040D	Segmental duplication
B. napus	BnaA01g03050D	Segmental duplication
B. napus	BnaA01g03060D	Segmental duplication
B. napus	BnaA01g03070D	Segmental duplication
B. napus	BnaA01g03080D	Segmental duplication
B. napus	BnaA01g03090D	Segmental duplication
B. napus	BnaA01g03100D	Segmental duplication
B. napus	BnaA01g03110D	Segmental duplication
B. napus	BnaA01g03120D	Segmental duplication
B. napus	BnaA01g03130D	Segmental duplication
B. napus	BnaA01g03140D	Segmental duplication
B. napus	BnaA01g03150D	Segmental duplication
B. napus	BnaA01g03160D	Segmental duplication
B. napus	BnaA01g03170D	Segmental duplication
B. napus	BnaA01g03180D	Tandem duplication
B. napus	BnaA01g03190D	Segmental duplication
B. napus	BnaA01g03200D	Segmental duplication
B. napus	BnaA01g03210D	Segmental duplication
B. napus	BnaA01g03220D	Segmental duplication
B. napus	BnaA01g03230D	Segmental duplication
B. napus	BnaA01g03240D	Segmental duplication
B. napus	BnaA01g03250D	Segmental duplication
B. napus	BnaA01g03260D	Segmental duplication
B. napus	BnaA01g03270D	Segmental duplication
B. napus	BnaA01g03280D	Segmental duplication
B. napus	BnaA01g03290D	Segmental duplication
B. napus	BnaA01g03300D	Segmental duplication
B. napus	BnaA01g03310D	Segmental duplication
B. napus	BnaA01g03320D	Segmental duplication
B. napus	BnaA01g03330D	Segmental duplication
B. napus	BnaA01g03340D	Segmental duplication
B. napus	BnaA01g03350D	Segmental duplication
B. napus	BnaA01g03360D	Segmental duplication
B. napus	BnaA01g03370D	Segmental duplication
B. napus	BnaA01g03380D	Segmental duplication
B. napus	BnaA01g03390D	Segmental duplication
B. napus	BnaA01g03400D	Segmental duplication
B. napus	BnaA01g03410D	Segmental duplication
B. napus	BnaA01g03420D	Segmental duplication
B. napus	BnaA01g03430D	Segmental duplication
B. napus	BnaA01g03440D	Segmental duplication
B. napus	BnaA01g03450D	Dispersed
B. napus	BnaA01g03460D	Segmental duplication
B. napus	BnaA01g03470D	Segmental duplication
B. napus	BnaA01g03480D	Segmental duplication
B. napus	BnaA01g03490D	Segmental duplication
B. napus	BnaA01g03500D	Segmental duplication
B. napus	BnaA01g03510D	Segmental duplication
B. napus	BnaA01g03520D	Segmental duplication
B. napus	BnaA01g03530D	Segmental duplication
B. napus	BnaA01g03540D	Segmental duplication
B. napus	BnaA01g03550D	Segmental duplication
B. napus	BnaA01g03560D	Segmental duplication
B. napus	BnaA01g03570D	Segmental duplication
B. napus	BnaA01g03580D	Segmental duplication
B. napus	BnaA01g03590D	Segmental duplication
B. napus	BnaA01g03600D	Segmental duplication
B. napus	BnaA01g03610D	Segmental duplication
B. napus	BnaA01g03620D	Segmental duplication
B. napus	BnaA01g03630D	Segmental duplication
B. napus	BnaA01g03640D	Segmental duplication
B. napus	BnaA01g03650D	Segmental duplication
B. napus	BnaA01g03660D	Segmental duplication
B. napus	BnaA01g03670D	Segmental duplication
B. napus	BnaA01g03680D	Segmental duplication
B. napus	BnaA01g03690D	Segmental duplication
B. napus	BnaA01g03700D	Tandem duplication
B. napus	BnaA01g03710D	Tandem duplication
B. napus	BnaA01g03720D	Tandem duplication
B. napus	BnaA01g03730D	Segmental duplication
B. napus	BnaA01g03740D	Segmental duplication
B. napus	BnaA01g03750D	Segmental duplication
B. napus	BnaA01g03760D	Dispersed
B. napus	BnaA01g03770D	Segmental duplication
B. napus	BnaA01g03780D	Segmental duplication
B. napus	BnaA01g03790D	Segmental duplication
B. napus	BnaA01g03800D	Segmental duplication
B. napus	BnaA01g03810D	Segmental duplication
B. napus	BnaA01g03820D	Segmental duplication
B. napus	BnaA01g03830D	Segmental duplication
B. napus	BnaA01g03840D	Segmental duplication
B. napus	BnaA01g03850D	Segmental duplication
B. napus	BnaA01g03860D	Segmental duplication
B. napus	BnaA01g03870D	Dispersed
B. napus	BnaA01g03880D	Segmental duplication
B. napus	BnaA01g03890D	Segmental duplication
B. napus	BnaA01g03900D	Singleton
B. napus	BnaA01g03910D	Proximal
B. napus	BnaA01g03920D	Dispersed
B. napus	BnaA01g03930D	Segmental duplication
B. napus	BnaA01g03940D	Dispersed
B. napus	BnaA01g03950D	Segmental duplication
B. napus	BnaA01g03960D	Proximal
B. napus	BnaA01g03970D	Singleton
B. napus	BnaA01g03980D	Dispersed
B. napus	BnaA01g03990D	Dispersed
B. napus	BnaA01g04000D	Segmental duplication
B. napus	BnaA01g04010D	Segmental duplication
B. napus	BnaA01g04020D	Segmental duplication
B. napus	BnaA01g04030D	Segmental duplication
B. napus	BnaA01g04040D	Segmental duplication
B. napus	BnaA01g04050D	Segmental duplication
B. napus	BnaA01g04060D	Dispersed
B. napus	BnaA01g04070D	Segmental duplication
B. napus	BnaA01g04080D	Segmental duplication
B. napus	BnaA01g04090D	Singleton
B. napus	BnaA01g04100D	Segmental duplication
B. napus	BnaA01g04110D	Segmental duplication
B. napus	BnaA01g04120D	Segmental duplication
B. napus	BnaA01g04130D	Segmental duplication
B. napus	BnaA01g04140D	Segmental duplication
B. napus	BnaA01g04150D	Segmental duplication
B. napus	BnaA01g04160D	Segmental duplication
B. napus	BnaA01g04170D	Segmental duplication
B. napus	BnaA01g04180D	Singleton
B. napus	BnaA01g04190D	Singleton
B. napus	BnaA01g04200D	Segmental duplication
B. napus	BnaA01g04210D	Segmental duplication
B. napus	BnaA01g04220D	Segmental duplication
B. napus	BnaA01g04230D	Segmental duplication
B. napus	BnaA01g04240D	Segmental duplication
B. napus	BnaA01g04250D	Tandem duplication
B. napus	BnaA01g04260D	Tandem duplication
B. napus	BnaA01g04270D	Segmental duplication
B. napus	BnaA01g04280D	Dispersed
B. napus	BnaA01g04290D	Segmental duplication
B. napus	BnaA01g04300D	Segmental duplication
B. napus	BnaA01g04310D	Segmental duplication
B. napus	BnaA01g04320D	Segmental duplication
B. napus	BnaA01g04330D	Segmental duplication
B. napus	BnaA01g04340D	Segmental duplication
B. napus	BnaA01g04350D	Segmental duplication
B. napus	BnaA01g04360D	Segmental duplication
B. napus	BnaA01g04370D	Dispersed
B. napus	BnaA01g04380D	Tandem duplication
B. napus	BnaA01g04390D	Tandem duplication
B. napus	BnaA01g04400D	Segmental duplication
B. napus	BnaA01g04410D	Segmental duplication
B. napus	BnaA01g04420D	Segmental duplication
B. napus	BnaA01g04430D	Segmental duplication
B. napus	BnaA01g04440D	Segmental duplication
B. napus	BnaA01g04450D	Segmental duplication
B. napus	BnaA01g04460D	Segmental duplication
B. napus	BnaA01g04470D	Segmental duplication
B. napus	BnaA01g04480D	Segmental duplication
B. napus	BnaA01g04490D	Segmental duplication
B. napus	BnaA01g04500D	Segmental duplication
B. napus	BnaA01g04510D	Segmental duplication
B. napus	BnaA01g04520D	Segmental duplication
B. napus	BnaA01g04530D	Segmental duplication
B. napus	BnaA01g04540D	Segmental duplication
B. napus	BnaA01g04550D	Segmental duplication
B. napus	BnaA01g04560D	Segmental duplication
B. napus	BnaA01g04570D	Segmental duplication
B. napus	BnaA01g04580D	Segmental duplication
B. napus	BnaA01g04590D	Segmental duplication
B. napus	BnaA01g04600D	Segmental duplication
B. napus	BnaA01g04610D	Segmental duplication
B. napus	BnaA01g04620D	Segmental duplication
B. napus	BnaA01g04630D	Segmental duplication
B. napus	BnaA01g04640D	Segmental duplication
B. napus	BnaA01g04650D	Segmental duplication
B. napus	BnaA01g04660D	Segmental duplication
B. napus	BnaA01g04670D	Segmental duplication
B. napus	BnaA01g04680D	Segmental duplication
B. napus	BnaA01g04690D	Segmental duplication
B. napus	BnaA01g04700D	Segmental duplication
B. napus	BnaA01g04710D	Segmental duplication
B. napus	BnaA01g04720D	Segmental duplication
B. napus	BnaA01g04730D	Segmental duplication
B. napus	BnaA01g04740D	Segmental duplication
B. napus	BnaA01g04750D	Segmental duplication
B. napus	BnaA01g04760D	Segmental duplication
B. napus	BnaA01g04770D	Segmental duplication
B. napus	BnaA01g04780D	Segmental duplication
B. napus	BnaA01g04790D	Segmental duplication
B. napus	BnaA01g04800D	Segmental duplication
B. napus	BnaA01g04810D	Segmental duplication
B. napus	BnaA01g04820D	Dispersed
B. napus	BnaA01g04830D	Segmental duplication
B. napus	BnaA01g04840D	Segmental duplication
B. napus	BnaA01g04850D	Segmental duplication
B. napus	BnaA01g04860D	Segmental duplication
B. napus	BnaA01g04870D	Segmental duplication
B. napus	BnaA01g04880D	Segmental duplication
B. napus	BnaA01g04890D	Segmental duplication
B. napus	BnaA01g04900D	Segmental duplication
B. napus	BnaA01g04910D	Segmental duplication
B. napus	BnaA01g04920D	Segmental duplication
B. napus	BnaA01g04930D	Dispersed
B. napus	BnaA01g04940D	Segmental duplication
B. napus	BnaA01g04950D	Dispersed
B. napus	BnaA01g04960D	Proximal
B. napus	BnaA01g04970D	Segmental duplication
B. napus	BnaA01g04980D	Segmental duplication
B. napus	BnaA01g04990D	Singleton
B. napus	BnaA01g05000D	Segmental duplication
B. napus	BnaA01g05010D	Segmental duplication
B. napus	BnaA01g05020D	Segmental duplication
B. napus	BnaA01g05030D	Segmental duplication
B. napus	BnaA01g05040D	Segmental duplication
B. napus	BnaA01g05050D	Singleton
B. napus	BnaA01g05060D	Segmental duplication
B. napus	BnaA01g05070D	Segmental duplication
B. napus	BnaA01g05080D	Segmental duplication
B. napus	BnaA01g05090D	Segmental duplication
B. napus	BnaA01g05100D	Segmental duplication
B. napus	BnaA01g05110D	Segmental duplication
B. napus	BnaA01g05120D	Segmental duplication
B. napus	BnaA01g05130D	Segmental duplication
B. napus	BnaA01g05140D	Segmental duplication
B. napus	BnaA01g05150D	Segmental duplication
B. napus	BnaA01g05160D	Singleton
B. napus	BnaA01g05170D	Segmental duplication
B. napus	BnaA01g05180D	Dispersed
B. napus	BnaA01g05190D	Segmental duplication
B. napus	BnaA01g05200D	Singleton
B. napus	BnaA01g05210D	Segmental duplication
B. napus	BnaA01g05220D	Segmental duplication
B. napus	BnaA01g05230D	Segmental duplication
B. napus	BnaA01g05240D	Segmental duplication
B. napus	BnaA01g05250D	Dispersed
B. napus	BnaA01g05260D	Segmental duplication
B. napus	BnaA01g05270D	Segmental duplication
B. napus	BnaA01g05280D	Segmental duplication
B. napus	BnaA01g05290D	Segmental duplication
B. napus	BnaA01g05300D	Segmental duplication
B. napus	BnaA01g05310D	Segmental duplication
B. napus	BnaA01g05320D	Segmental duplication
B. napus	BnaA01g05330D	Segmental duplication
B. napus	BnaA01g05340D	Segmental duplication
B. napus	BnaA01g05350D	Segmental duplication
B. napus	BnaA01g05360D	Segmental duplication
B. napus	BnaA01g05370D	Segmental duplication
B. napus	BnaA01g05380D	Segmental duplication
B. napus	BnaA01g05390D	Segmental duplication
B. napus	BnaA01g05400D	Segmental duplication
B. napus	BnaA01g05410D	Segmental duplication
B. napus	BnaA01g05420D	Segmental duplication
B. napus	BnaA01g05430D	Segmental duplication
B. napus	BnaA01g05440D	Segmental duplication
B. napus	BnaA01g05450D	Segmental duplication
B. napus	BnaA01g05460D	Segmental duplication
B. napus	BnaA01g05470D	Singleton
B. napus	BnaA01g05480D	Segmental duplication
B. napus	BnaA01g05490D	Segmental duplication
B. napus	BnaA01g05500D	Segmental duplication
B. napus	BnaA01g05510D	Segmental duplication
B. napus	BnaA01g05520D	Segmental duplication
B. napus	BnaA01g05530D	Segmental duplication
B. napus	BnaA01g05540D	Segmental duplication
B. napus	BnaA01g05550D	Segmental duplication
B. napus	BnaA01g05560D	Segmental duplication
B. napus	BnaA01g05570D	Proximal
B. napus	BnaA01g05580D	Proximal
B. napus	BnaA01g05590D	Segmental duplication
B. napus	BnaA01g05600D	Segmental duplication
B. napus	BnaA01g05610D	Segmental duplication
B. napus	BnaA01g05620D	Segmental duplication
B. napus	BnaA01g05630D	Segmental duplication
B. napus	BnaA01g05640D	Segmental duplication
B. napus	BnaA01g05650D	Singleton
B. napus	BnaA01g05660D	Segmental duplication
B. napus	BnaA01g05670D	Segmental duplication
B. napus	BnaA01g05680D	Segmental duplication
B. napus	BnaA01g05690D	Segmental duplication
B. napus	BnaA01g05700D	Segmental duplication
B. napus	BnaA01g05710D	Segmental duplication
B. napus	BnaA01g05720D	Segmental duplication
B. napus	BnaA01g05730D	Segmental duplication
B. napus	BnaA01g05740D	Segmental duplication
B. napus	BnaA01g05750D	Segmental duplication
B. napus	BnaA01g05760D	Segmental duplication
B. napus	BnaA01g05770D	Segmental duplication
B. napus	BnaA01g05780D	Segmental duplication
B. napus	BnaA01g05790D	Segmental duplication
B. napus	BnaA01g05800D	Segmental duplication
B. napus	BnaA01g05810D	Segmental duplication
B. napus	BnaA01g05820D	Segmental duplication
B. napus	BnaA01g05830D	Segmental duplication
B. napus	BnaA01g05840D	Segmental duplication
B. napus	BnaA01g05850D	Dispersed
B. napus	BnaA01g05860D	Segmental duplication
B. napus	BnaA01g05870D	Dispersed
B. napus	BnaA01g05880D	Dispersed
B. napus	BnaA01g05890D	Segmental duplication
B. napus	BnaA01g05900D	Segmental duplication
B. napus	BnaA01g05910D	Segmental duplication
B. napus	BnaA01g05920D	Segmental duplication
B. napus	BnaA01g05930D	Segmental duplication
B. napus	BnaA01g05940D	Segmental duplication
B. napus	BnaA01g05950D	Segmental duplication
B. napus	BnaA01g05960D	Segmental duplication
B. napus	BnaA01g05970D	Segmental duplication
B. napus	BnaA01g05980D	Segmental duplication
B. napus	BnaA01g05990D	Segmental duplication
B. napus	BnaA01g06000D	Segmental duplication
B. napus	BnaA01g06010D	Segmental duplication
B. napus	BnaA01g06020D	Segmental duplication
B. napus	BnaA01g06030D	Segmental duplication
B. napus	BnaA01g06040D	Segmental duplication
B. napus	BnaA01g06050D	Segmental duplication
B. napus	BnaA01g06060D	Tandem duplication
B. napus	BnaA01g06070D	Singleton
B. napus	BnaA01g06080D	Segmental duplication
B. napus	BnaA01g06090D	Segmental duplication
B. napus	BnaA01g06100D	Segmental duplication
B. napus	BnaA01g06110D	Segmental duplication
B. napus	BnaA01g06120D	Segmental duplication
B. napus	BnaA01g06130D	Segmental duplication
B. napus	BnaA01g06140D	Segmental duplication
B. napus	BnaA01g06150D	Dispersed
B. napus	BnaA01g06160D	Segmental duplication
B. napus	BnaA01g06170D	Segmental duplication
B. napus	BnaA01g06180D	Segmental duplication
B. napus	BnaA01g06190D	Segmental duplication
B. napus	BnaA01g06200D	Segmental duplication
B. napus	BnaA01g06210D	Segmental duplication
B. napus	BnaA01g06220D	Segmental duplication
B. napus	BnaA01g06230D	Segmental duplication
B. napus	BnaA01g06240D	Dispersed
B. napus	BnaA01g06250D	Segmental duplication
B. napus	BnaA01g06260D	Segmental duplication
B. napus	BnaA01g06270D	Segmental duplication
B. napus	BnaA01g06280D	Segmental duplication
B. napus	BnaA01g06290D	Dispersed
B. napus	BnaA01g06300D	Segmental duplication
B. napus	BnaA01g06310D	Segmental duplication
B. napus	BnaA01g06320D	Segmental duplication
B. napus	BnaA01g06330D	Tandem duplication
B. napus	BnaA01g06340D	Segmental duplication
B. napus	BnaA01g06350D	Segmental duplication
B. napus	BnaA01g06360D	Segmental duplication
B. napus	BnaA01g06370D	Segmental duplication
B. napus	BnaA01g06380D	Proximal
B. napus	BnaA01g06390D	Segmental duplication
B. napus	BnaA01g06400D	Dispersed
B. napus	BnaA01g06410D	Dispersed
B. napus	BnaA01g06420D	Segmental duplication
B. napus	BnaA01g06430D	Dispersed
B. napus	BnaA01g06440D	Dispersed
B. napus	BnaA01g06450D	Segmental duplication
B. napus	BnaA01g06460D	Segmental duplication
B. napus	BnaA01g06470D	Segmental duplication
B. napus	BnaA01g06480D	Segmental duplication
B. napus	BnaA01g06490D	Segmental duplication
B. napus	BnaA01g06500D	Segmental duplication
B. napus	BnaA01g06510D	Segmental duplication
B. napus	BnaA01g06520D	Segmental duplication
B. napus	BnaA01g06530D	Segmental duplication
B. napus	BnaA01g06540D	Segmental duplication
B. napus	BnaA01g06550D	Segmental duplication
B. napus	BnaA01g06560D	Singleton
B. napus	BnaA01g06570D	Segmental duplication
B. napus	BnaA01g06580D	Singleton
B. napus	BnaA01g06590D	Segmental duplication
B. napus	BnaA01g06600D	Segmental duplication
B. napus	BnaA01g06610D	Segmental duplication
B. napus	BnaA01g06620D	Segmental duplication
B. napus	BnaA01g06630D	Segmental duplication
B. napus	BnaA01g06640D	Segmental duplication
B. napus	BnaA01g06650D	Segmental duplication
B. napus	BnaA01g06660D	Segmental duplication
B. napus	BnaA01g06670D	Segmental duplication
B. napus	BnaA01g06680D	Segmental duplication
B. napus	BnaA01g06690D	Segmental duplication
B. napus	BnaA01g06700D	Segmental duplication
B. napus	BnaA01g06710D	Segmental duplication
B. napus	BnaA01g06720D	Segmental duplication
B. napus	BnaA01g06730D	Segmental duplication
B. napus	BnaA01g06740D	Segmental duplication
B. napus	BnaA01g06750D	Segmental duplication
B. napus	BnaA01g06760D	Segmental duplication
B. napus	BnaA01g06770D	Segmental duplication
B. napus	BnaA01g06780D	Segmental duplication
B. napus	BnaA01g06790D	Segmental duplication
B. napus	BnaA01g06800D	Segmental duplication
B. napus	BnaA01g06810D	Segmental duplication
B. napus	BnaA01g06820D	Segmental duplication
B. napus	BnaA01g06830D	Segmental duplication
B. napus	BnaA01g06840D	Singleton
B. napus	BnaA01g06850D	Segmental duplication
B. napus	BnaA01g06860D	Segmental duplication
B. napus	BnaA01g06870D	Segmental duplication
B. napus	BnaA01g06880D	Dispersed
B. napus	BnaA01g06890D	Segmental duplication
B. napus	BnaA01g06900D	Segmental duplication
B. napus	BnaA01g06910D	Segmental duplication
B. napus	BnaA01g06920D	Singleton
B. napus	BnaA01g06930D	Segmental duplication
B. napus	BnaA01g06940D	Segmental duplication
B. napus	BnaA01g06950D	Segmental duplication
B. napus	BnaA01g06960D	Segmental duplication
B. napus	BnaA01g06970D	Segmental duplication
B. napus	BnaA01g06980D	Segmental duplication
B. napus	BnaA01g06990D	Segmental duplication
B. napus	BnaA01g07000D	Segmental duplication
B. napus	BnaA01g07010D	Segmental duplication
B. napus	BnaA01g07020D	Segmental duplication
B. napus	BnaA01g07030D	Dispersed
B. napus	BnaA01g07040D	Dispersed
B. napus	BnaA01g07050D	Segmental duplication
B. napus	BnaA01g07060D	Segmental duplication
B. napus	BnaA01g07070D	Tandem duplication
B. napus	BnaA01g07080D	Tandem duplication
B. napus	BnaA01g07090D	Segmental duplication
B. napus	BnaA01g07100D	Segmental duplication
B. napus	BnaA01g07110D	Segmental duplication
B. napus	BnaA01g07120D	Segmental duplication
B. napus	BnaA01g07130D	Segmental duplication
B. napus	BnaA01g07140D	Segmental duplication
B. napus	BnaA01g07150D	Segmental duplication
B. napus	BnaA01g07160D	Segmental duplication
B. napus	BnaA01g07170D	Segmental duplication
B. napus	BnaA01g07180D	Segmental duplication
B. napus	BnaA01g07190D	Segmental duplication
B. napus	BnaA01g07200D	Segmental duplication
B. napus	BnaA01g07210D	Segmental duplication
B. napus	BnaA01g07220D	Segmental duplication
B. napus	BnaA01g07230D	Dispersed
B. napus	BnaA01g07240D	Segmental duplication
B. napus	BnaA01g07250D	Tandem duplication
B. napus	BnaA01g07260D	Segmental duplication
B. napus	BnaA01g07270D	Segmental duplication
B. napus	BnaA01g07280D	Segmental duplication
B. napus	BnaA01g07290D	Segmental duplication
B. napus	BnaA01g07300D	Dispersed
B. napus	BnaA01g07310D	Segmental duplication
B. napus	BnaA01g07320D	Segmental duplication
B. napus	BnaA01g07330D	Segmental duplication
B. napus	BnaA01g07340D	Segmental duplication
B. napus	BnaA01g07350D	Segmental duplication
B. napus	BnaA01g07360D	Segmental duplication
B. napus	BnaA01g07370D	Proximal
B. napus	BnaA01g07380D	Segmental duplication
B. napus	BnaA01g07390D	Segmental duplication
B. napus	BnaA01g07400D	Dispersed
B. napus	BnaA01g07410D	Dispersed
B. napus	BnaA01g07420D	Dispersed
B. napus	BnaA01g07430D	Segmental duplication
B. napus	BnaA01g07440D	Segmental duplication
B. napus	BnaA01g07450D	Segmental duplication
B. napus	BnaA01g07460D	Segmental duplication
B. napus	BnaA01g07470D	Segmental duplication
B. napus	BnaA01g07480D	Segmental duplication
B. napus	BnaA01g07490D	Segmental duplication
B. napus	BnaA01g07500D	Segmental duplication
B. napus	BnaA01g07510D	Segmental duplication
B. napus	BnaA01g07520D	Proximal
B. napus	BnaA01g07530D	Segmental duplication
B. napus	BnaA01g07540D	Segmental duplication
B. napus	BnaA01g07550D	Segmental duplication
B. napus	BnaA01g07560D	Segmental duplication
B. napus	BnaA01g07570D	Proximal
B. napus	BnaA01g07580D	Proximal
B. napus	BnaA01g07590D	Segmental duplication
B. napus	BnaA01g07600D	Segmental duplication
B. napus	BnaA01g07610D	Segmental duplication
B. napus	BnaA01g07620D	Segmental duplication
B. napus	BnaA01g07630D	Segmental duplication
B. napus	BnaA01g07640D	Segmental duplication
B. napus	BnaA01g07650D	Proximal
B. napus	BnaA01g07660D	Dispersed
B. napus	BnaA01g07670D	Segmental duplication
B. napus	BnaA01g07680D	Dispersed
B. napus	BnaA01g07690D	Segmental duplication
B. napus	BnaA01g07700D	Dispersed
B. napus	BnaA01g07710D	Singleton
B. napus	BnaA01g07720D	Dispersed
B. napus	BnaA01g07730D	Dispersed
B. napus	BnaA01g07740D	Singleton
B. napus	BnaA01g07750D	Dispersed
B. napus	BnaA01g07760D	Singleton
B. napus	BnaA01g07770D	Tandem duplication
B. napus	BnaA01g07780D	Tandem duplication
B. napus	BnaA01g07790D	Tandem duplication
B. napus	BnaA01g07800D	Tandem duplication
B. napus	BnaA01g07810D	Segmental duplication
B. napus	BnaA01g07820D	Segmental duplication
B. napus	BnaA01g07830D	Segmental duplication
B. napus	BnaA01g07840D	Segmental duplication
B. napus	BnaA01g07850D	Segmental duplication
B. napus	BnaA01g07860D	Segmental duplication
B. napus	BnaA01g07870D	Segmental duplication
B. napus	BnaA01g07880D	Segmental duplication
B. napus	BnaA01g07890D	Segmental duplication
B. napus	BnaA01g07900D	Segmental duplication
B. napus	BnaA01g07910D	Segmental duplication
B. napus	BnaA01g07920D	Segmental duplication
B. napus	BnaA01g07930D	Segmental duplication
B. napus	BnaA01g07940D	Dispersed
B. napus	BnaA01g07950D	Segmental duplication
B. napus	BnaA01g07960D	Segmental duplication
B. napus	BnaA01g07970D	Segmental duplication
B. napus	BnaA01g07980D	Segmental duplication
B. napus	BnaA01g07990D	Dispersed
B. napus	BnaA01g08000D	Dispersed
B. napus	BnaA01g08010D	Segmental duplication
B. napus	BnaA01g08020D	Segmental duplication
B. napus	BnaA01g08030D	Segmental duplication
B. napus	BnaA01g08040D	Segmental duplication
B. napus	BnaA01g08050D	Segmental duplication
B. napus	BnaA01g08060D	Segmental duplication
B. napus	BnaA01g08070D	Segmental duplication
B. napus	BnaA01g08080D	Dispersed
B. napus	BnaA01g08090D	Tandem duplication
B. napus	BnaA01g08100D	Tandem duplication
B. napus	BnaA01g08110D	Proximal
B. napus	BnaA01g08120D	Segmental duplication
B. napus	BnaA01g08130D	Segmental duplication
B. napus	BnaA01g08140D	Segmental duplication
B. napus	BnaA01g08150D	Segmental duplication
B. napus	BnaA01g08160D	Segmental duplication
B. napus	BnaA01g08170D	Segmental duplication
B. napus	BnaA01g08180D	Dispersed
B. napus	BnaA01g08190D	Dispersed
B. napus	BnaA01g08200D	Dispersed
B. napus	BnaA01g08210D	Dispersed
B. napus	BnaA01g08220D	Segmental duplication
B. napus	BnaA01g08230D	Segmental duplication
B. napus	BnaA01g08240D	Segmental duplication
B. napus	BnaA01g08250D	Segmental duplication
B. napus	BnaA01g08260D	Segmental duplication
B. napus	BnaA01g08270D	Segmental duplication
B. napus	BnaA01g08280D	Segmental duplication
B. napus	BnaA01g08290D	Segmental duplication
B. napus	BnaA01g08300D	Segmental duplication
B. napus	BnaA01g08310D	Segmental duplication
B. napus	BnaA01g08320D	Segmental duplication
B. napus	BnaA01g08330D	Segmental duplication
B. napus	BnaA01g08340D	Segmental duplication
B. napus	BnaA01g08350D	Segmental duplication
B. napus	BnaA01g08360D	Segmental duplication
B. napus	BnaA01g08370D	Segmental duplication
B. napus	BnaA01g08380D	Segmental duplication
B. napus	BnaA01g08390D	Singleton
B. napus	BnaA01g08400D	Segmental duplication
B. napus	BnaA01g08410D	Segmental duplication
B. napus	BnaA01g08420D	Segmental duplication
B. napus	BnaA01g08430D	Segmental duplication
B. napus	BnaA01g08440D	Segmental duplication
B. napus	BnaA01g08450D	Segmental duplication
B. napus	BnaA01g08460D	Segmental duplication
B. napus	BnaA01g08470D	Segmental duplication
B. napus	BnaA01g08480D	Segmental duplication
B. napus	BnaA01g08490D	Segmental duplication
B. napus	BnaA01g08500D	Segmental duplication
B. napus	BnaA01g08510D	Segmental duplication
B. napus	BnaA01g08520D	Segmental duplication
B. napus	BnaA01g08530D	Segmental duplication
B. napus	BnaA01g08540D	Segmental duplication
B. napus	BnaA01g08550D	Segmental duplication
B. napus	BnaA01g08560D	Dispersed
B. napus	BnaA01g08570D	Dispersed
B. napus	BnaA01g08580D	Dispersed
B. napus	BnaA01g08590D	Dispersed
B. napus	BnaA01g08600D	Segmental duplication
B. napus	BnaA01g08610D	Dispersed
B. napus	BnaA01g08620D	Segmental duplication
B. napus	BnaA01g08630D	Segmental duplication
B. napus	BnaA01g08640D	Dispersed
B. napus	BnaA01g08650D	Dispersed
B. napus	BnaA01g08660D	Dispersed
B. napus	BnaA01g08670D	Segmental duplication
B. napus	BnaA01g08680D	Segmental duplication
B. napus	BnaA01g08690D	Segmental duplication
B. napus	BnaA01g08700D	Segmental duplication
B. napus	BnaA01g08710D	Segmental duplication
B. napus	BnaA01g08720D	Dispersed
B. napus	BnaA01g08730D	Dispersed
B. napus	BnaA01g08740D	Dispersed
B. napus	BnaA01g08750D	Segmental duplication
B. napus	BnaA01g08760D	Segmental duplication
B. napus	BnaA01g08770D	Segmental duplication
B. napus	BnaA01g08780D	Segmental duplication
B. napus	BnaA01g08790D	Segmental duplication
B. napus	BnaA01g08800D	Segmental duplication
B. napus	BnaA01g08810D	Segmental duplication
B. napus	BnaA01g08820D	Segmental duplication
B. napus	BnaA01g08830D	Segmental duplication
B. napus	BnaA01g08840D	Singleton
B. napus	BnaA01g08850D	Segmental duplication
B. napus	BnaA01g08860D	Segmental duplication
B. napus	BnaA01g08870D	Dispersed
B. napus	BnaA01g08880D	Dispersed
B. napus	BnaA01g08890D	Segmental duplication
B. napus	BnaA01g08900D	Segmental duplication
B. napus	BnaA01g08910D	Segmental duplication
B. napus	BnaA01g08920D	Segmental duplication
B. napus	BnaA01g08930D	Segmental duplication
B. napus	BnaA01g08940D	Segmental duplication
B. napus	BnaA01g08950D	Segmental duplication
B. napus	BnaA01g08960D	Segmental duplication
B. napus	BnaA01g08970D	Singleton
B. napus	BnaA01g08980D	Dispersed
B. napus	BnaA01g08990D	Segmental duplication
B. napus	BnaA01g09000D	Segmental duplication
B. napus	BnaA01g09010D	Singleton
B. napus	BnaA01g09020D	Segmental duplication
B. napus	BnaA01g09030D	Segmental duplication
B. napus	BnaA01g09040D	Segmental duplication
B. napus	BnaA01g09050D	Segmental duplication
B. napus	BnaA01g09060D	Segmental duplication
B. napus	BnaA01g09070D	Segmental duplication
B. napus	BnaA01g09080D	Singleton
B. napus	BnaA01g09090D	Segmental duplication
B. napus	BnaA01g09100D	Segmental duplication
B. napus	BnaA01g09110D	Segmental duplication
B. napus	BnaA01g09120D	Segmental duplication
B. napus	BnaA01g09130D	Segmental duplication
B. napus	BnaA01g09140D	Segmental duplication
B. napus	BnaA01g09150D	Dispersed
B. napus	BnaA01g09160D	Segmental duplication
B. napus	BnaA01g09170D	Segmental duplication
B. napus	BnaA01g09180D	Segmental duplication
B. napus	BnaA01g09190D	Segmental duplication
B. napus	BnaA01g09200D	Segmental duplication
B. napus	BnaA01g09210D	Segmental duplication
B. napus	BnaA01g09220D	Segmental duplication
B. napus	BnaA01g09230D	Dispersed
B. napus	BnaA01g09240D	Segmental duplication
B. napus	BnaA01g09250D	Segmental duplication
B. napus	BnaA01g09260D	Segmental duplication
B. napus	BnaA01g09270D	Segmental duplication
B. napus	BnaA01g09280D	Singleton
B. napus	BnaA01g09290D	Dispersed
B. napus	BnaA01g09300D	Singleton
B. napus	BnaA01g09310D	Dispersed
B. napus	BnaA01g09320D	Dispersed
B. napus	BnaA01g09330D	Segmental duplication
B. napus	BnaA01g09340D	Segmental duplication
B. napus	BnaA01g09350D	Segmental duplication
B. napus	BnaA01g09360D	Segmental duplication
B. napus	BnaA01g09370D	Segmental duplication
B. napus	BnaA01g09380D	Dispersed
B. napus	BnaA01g09390D	Segmental duplication
B. napus	BnaA01g09400D	Segmental duplication
B. napus	BnaA01g09410D	Segmental duplication
B. napus	BnaA01g09420D	Segmental duplication
B. napus	BnaA01g09430D	Dispersed
B. napus	BnaA01g09440D	Segmental duplication
B. napus	BnaA01g09450D	Dispersed
B. napus	BnaA01g09460D	Segmental duplication
B. napus	BnaA01g09470D	Segmental duplication
B. napus	BnaA01g09480D	Segmental duplication
B. napus	BnaA01g09490D	Segmental duplication
B. napus	BnaA01g09500D	Segmental duplication
B. napus	BnaA01g09510D	Dispersed
B. napus	BnaA01g09520D	Segmental duplication
B. napus	BnaA01g09530D	Segmental duplication
B. napus	BnaA01g09540D	Segmental duplication
B. napus	BnaA01g09550D	Segmental duplication
B. napus	BnaA01g09560D	Segmental duplication
B. napus	BnaA01g09570D	Segmental duplication
B. napus	BnaA01g09580D	Segmental duplication
B. napus	BnaA01g09590D	Dispersed
B. napus	BnaA01g09600D	Segmental duplication
B. napus	BnaA01g09610D	Tandem duplication
B. napus	BnaA01g09620D	Segmental duplication
B. napus	BnaA01g09630D	Segmental duplication
B. napus	BnaA01g09640D	Segmental duplication
B. napus	BnaA01g09650D	Segmental duplication
B. napus	BnaA01g09660D	Segmental duplication
B. napus	BnaA01g09670D	Singleton
B. napus	BnaA01g09680D	Dispersed
B. napus	BnaA01g09690D	Segmental duplication
B. napus	BnaA01g09700D	Segmental duplication
B. napus	BnaA01g09710D	Segmental duplication
B. napus	BnaA01g09720D	Segmental duplication
B. napus	BnaA01g09730D	Segmental duplication
B. napus	BnaA01g09740D	Segmental duplication
B. napus	BnaA01g09750D	Segmental duplication
B. napus	BnaA01g09760D	Segmental duplication
B. napus	BnaA01g09770D	Segmental duplication
B. napus	BnaA01g09780D	Segmental duplication
B. napus	BnaA01g09790D	Segmental duplication
B. napus	BnaA01g09800D	Segmental duplication
B. napus	BnaA01g09810D	Dispersed
B. napus	BnaA01g09820D	Segmental duplication
B. napus	BnaA01g09830D	Segmental duplication
B. napus	BnaA01g09840D	Dispersed
B. napus	BnaA01g09850D	Dispersed
B. napus	BnaA01g09860D	Segmental duplication
B. napus	BnaA01g09870D	Segmental duplication
B. napus	BnaA01g09880D	Dispersed
B. napus	BnaA01g09890D	Segmental duplication
B. napus	BnaA01g09900D	Segmental duplication
B. napus	BnaA01g09910D	Segmental duplication
B. napus	BnaA01g09920D	Segmental duplication
B. napus	BnaA01g09930D	Segmental duplication
B. napus	BnaA01g09940D	Segmental duplication
B. napus	BnaA01g09950D	Segmental duplication
B. napus	BnaA01g09960D	Segmental duplication
B. napus	BnaA01g09970D	Segmental duplication
B. napus	BnaA01g09980D	Segmental duplication
B. napus	BnaA01g09990D	Segmental duplication
B. napus	BnaA01g10000D	Segmental duplication
B. napus	BnaA01g10010D	Segmental duplication
B. napus	BnaA01g10020D	Segmental duplication
B. napus	BnaA01g10030D	Segmental duplication
B. napus	BnaA01g10040D	Segmental duplication
B. napus	BnaA01g10050D	Segmental duplication
B. napus	BnaA01g10060D	Segmental duplication
B. napus	BnaA01g10070D	Segmental duplication
B. napus	BnaA01g10080D	Segmental duplication
B. napus	BnaA01g10090D	Tandem duplication
B. napus	BnaA01g10100D	Segmental duplication
B. napus	BnaA01g10110D	Segmental duplication
B. napus	BnaA01g10120D	Segmental duplication
B. napus	BnaA01g10130D	Tandem duplication
B. napus	BnaA01g10140D	Tandem duplication
B. napus	BnaA01g10150D	Proximal
B. napus	BnaA01g10160D	Proximal
B. napus	BnaA01g10170D	Segmental duplication
B. napus	BnaA01g10180D	Segmental duplication
B. napus	BnaA01g10190D	Dispersed
B. napus	BnaA01g10200D	Segmental duplication
B. napus	BnaA01g10210D	Segmental duplication
B. napus	BnaA01g10220D	Segmental duplication
B. napus	BnaA01g10230D	Segmental duplication
B. napus	BnaA01g10240D	Segmental duplication
B. napus	BnaA01g10250D	Dispersed
B. napus	BnaA01g10260D	Segmental duplication
B. napus	BnaA01g10270D	Segmental duplication
B. napus	BnaA01g10280D	Segmental duplication
B. napus	BnaA01g10290D	Segmental duplication
B. napus	BnaA01g10300D	Segmental duplication
B. napus	BnaA01g10310D	Segmental duplication
B. napus	BnaA01g10320D	Segmental duplication
B. napus	BnaA01g10330D	Segmental duplication
B. napus	BnaA01g10340D	Dispersed
B. napus	BnaA01g10350D	Segmental duplication
B. napus	BnaA01g10360D	Segmental duplication
B. napus	BnaA01g10370D	Segmental duplication
B. napus	BnaA01g10380D	Segmental duplication
B. napus	BnaA01g10390D	Segmental duplication
B. napus	BnaA01g10400D	Segmental duplication
B. napus	BnaA01g10410D	Segmental duplication
B. napus	BnaA01g10420D	Segmental duplication
B. napus	BnaA01g10430D	Segmental duplication
B. napus	BnaA01g10440D	Segmental duplication
B. napus	BnaA01g10450D	Segmental duplication
B. napus	BnaA01g10460D	Segmental duplication
B. napus	BnaA01g10470D	Segmental duplication
B. napus	BnaA01g10480D	Segmental duplication
B. napus	BnaA01g10490D	Segmental duplication
B. napus	BnaA01g10500D	Segmental duplication
B. napus	BnaA01g10510D	Dispersed
B. napus	BnaA01g10520D	Dispersed
B. napus	BnaA01g10530D	Segmental duplication
B. napus	BnaA01g10540D	Segmental duplication
B. napus	BnaA01g10550D	Segmental duplication
B. napus	BnaA01g10560D	Dispersed
B. napus	BnaA01g10570D	Segmental duplication
B. napus	BnaA01g10580D	Segmental duplication
B. napus	BnaA01g10590D	Segmental duplication
B. napus	BnaA01g10600D	Segmental duplication
B. napus	BnaA01g10610D	Segmental duplication
B. napus	BnaA01g10620D	Segmental duplication
B. napus	BnaA01g10630D	Segmental duplication
B. napus	BnaA01g10640D	Singleton
B. napus	BnaA01g10650D	Segmental duplication
B. napus	BnaA01g10660D	Segmental duplication
B. napus	BnaA01g10670D	Segmental duplication
B. napus	BnaA01g10680D	Segmental duplication
B. napus	BnaA01g10690D	Segmental duplication
B. napus	BnaA01g10700D	Segmental duplication
B. napus	BnaA01g10710D	Segmental duplication
B. napus	BnaA01g10720D	Tandem duplication
B. napus	BnaA01g10730D	Dispersed
B. napus	BnaA01g10740D	Segmental duplication
B. napus	BnaA01g10750D	Segmental duplication
B. napus	BnaA01g10760D	Segmental duplication
B. napus	BnaA01g10770D	Segmental duplication
B. napus	BnaA01g10780D	Segmental duplication
B. napus	BnaA01g10790D	Segmental duplication
B. napus	BnaA01g10800D	Segmental duplication
B. napus	BnaA01g10810D	Segmental duplication
B. napus	BnaA01g10820D	Tandem duplication
B. napus	BnaA01g10830D	Tandem duplication
B. napus	BnaA01g10840D	Segmental duplication
B. napus	BnaA01g10850D	Segmental duplication
B. napus	BnaA01g10860D	Tandem duplication
B. napus	BnaA01g10870D	Dispersed
B. napus	BnaA01g10880D	Segmental duplication
B. napus	BnaA01g10890D	Proximal
B. napus	BnaA01g10900D	Dispersed
B. napus	BnaA01g10910D	Tandem duplication
B. napus	BnaA01g10920D	Tandem duplication
B. napus	BnaA01g10930D	Segmental duplication
B. napus	BnaA01g10940D	Segmental duplication
B. napus	BnaA01g10950D	Proximal
B. napus	BnaA01g10960D	Segmental duplication
B. napus	BnaA01g10970D	Segmental duplication
B. napus	BnaA01g10980D	Segmental duplication
B. napus	BnaA01g10990D	Segmental duplication
B. napus	BnaA01g11000D	Segmental duplication
B. napus	BnaA01g11010D	Segmental duplication
B. napus	BnaA01g11020D	Segmental duplication
B. napus	BnaA01g11030D	Segmental duplication
B. napus	BnaA01g11040D	Dispersed
B. napus	BnaA01g11050D	Segmental duplication
B. napus	BnaA01g11060D	Segmental duplication
B. napus	BnaA01g11070D	Segmental duplication
B. napus	BnaA01g11080D	Segmental duplication
B. napus	BnaA01g11090D	Segmental duplication
B. napus	BnaA01g11100D	Segmental duplication
B. napus	BnaA01g11110D	Dispersed
B. napus	BnaA01g11120D	Segmental duplication
B. napus	BnaA01g11130D	Segmental duplication
B. napus	BnaA01g11140D	Segmental duplication
B. napus	BnaA01g11150D	Segmental duplication
B. napus	BnaA01g11160D	Singleton
B. napus	BnaA01g11170D	Dispersed
B. napus	BnaA01g11180D	Segmental duplication
B. napus	BnaA01g11190D	Segmental duplication
B. napus	BnaA01g11200D	Segmental duplication
B. napus	BnaA01g11210D	Segmental duplication
B. napus	BnaA01g11220D	Dispersed
B. napus	BnaA01g11230D	Dispersed
B. napus	BnaA01g11240D	Dispersed
B. napus	BnaA01g11250D	Segmental duplication
B. napus	BnaA01g11260D	Dispersed
B. napus	BnaA01g11270D	Segmental duplication
B. napus	BnaA01g11280D	Segmental duplication
B. napus	BnaA01g11290D	Segmental duplication
B. napus	BnaA01g11300D	Dispersed
B. napus	BnaA01g11310D	Segmental duplication
B. napus	BnaA01g11320D	Segmental duplication
B. napus	BnaA01g11330D	Segmental duplication
B. napus	BnaA01g11340D	Segmental duplication
B. napus	BnaA01g11350D	Segmental duplication
B. napus	BnaA01g11360D	Segmental duplication
B. napus	BnaA01g11370D	Segmental duplication
B. napus	BnaA01g11380D	Segmental duplication
B. napus	BnaA01g11390D	Segmental duplication
B. napus	BnaA01g11400D	Segmental duplication
B. napus	BnaA01g11410D	Segmental duplication
B. napus	BnaA01g11420D	Segmental duplication
B. napus	BnaA01g11430D	Segmental duplication
B. napus	BnaA01g11440D	Dispersed
B. napus	BnaA01g11450D	Segmental duplication
B. napus	BnaA01g11460D	Segmental duplication
B. napus	BnaA01g11470D	Segmental duplication
B. napus	BnaA01g11480D	Segmental duplication
B. napus	BnaA01g11490D	Segmental duplication
B. napus	BnaA01g11500D	Segmental duplication
B. napus	BnaA01g11510D	Segmental duplication
B. napus	BnaA01g11520D	Segmental duplication
B. napus	BnaA01g11530D	Segmental duplication
B. napus	BnaA01g11540D	Segmental duplication
B. napus	BnaA01g11550D	Segmental duplication
B. napus	BnaA01g11560D	Singleton
B. napus	BnaA01g11570D	Segmental duplication
B. napus	BnaA01g11580D	Segmental duplication
B. napus	BnaA01g11590D	Segmental duplication
B. napus	BnaA01g11600D	Segmental duplication
B. napus	BnaA01g11610D	Segmental duplication
B. napus	BnaA01g11620D	Segmental duplication
B. napus	BnaA01g11630D	Segmental duplication
B. napus	BnaA01g11640D	Segmental duplication
B. napus	BnaA01g11650D	Segmental duplication
B. napus	BnaA01g11660D	Segmental duplication
B. napus	BnaA01g11670D	Segmental duplication
B. napus	BnaA01g11680D	Segmental duplication
B. napus	BnaA01g11690D	Segmental duplication
B. napus	BnaA01g11700D	Segmental duplication
B. napus	BnaA01g11710D	Tandem duplication
B. napus	BnaA01g11720D	Tandem duplication
B. napus	BnaA01g11730D	Tandem duplication
B. napus	BnaA01g11740D	Segmental duplication
B. napus	BnaA01g11750D	Segmental duplication
B. napus	BnaA01g11760D	Segmental duplication
B. napus	BnaA01g11770D	Segmental duplication
B. napus	BnaA01g11780D	Dispersed
B. napus	BnaA01g11790D	Segmental duplication
B. napus	BnaA01g11800D	Segmental duplication
B. napus	BnaA01g11810D	Segmental duplication
B. napus	BnaA01g11820D	Segmental duplication
B. napus	BnaA01g11830D	Segmental duplication
B. napus	BnaA01g11840D	Segmental duplication
B. napus	BnaA01g11850D	Dispersed
B. napus	BnaA01g11860D	Singleton
B. napus	BnaA01g11870D	Segmental duplication
B. napus	BnaA01g11880D	Segmental duplication
B. napus	BnaA01g11890D	Segmental duplication
B. napus	BnaA01g11900D	Segmental duplication
B. napus	BnaA01g11910D	Segmental duplication
B. napus	BnaA01g11920D	Segmental duplication
B. napus	BnaA01g11930D	Segmental duplication
B. napus	BnaA01g11940D	Segmental duplication
B. napus	BnaA01g11950D	Segmental duplication
B. napus	BnaA01g11960D	Segmental duplication
B. napus	BnaA01g11970D	Segmental duplication
B. napus	BnaA01g11980D	Segmental duplication
B. napus	BnaA01g11990D	Dispersed
B. napus	BnaA01g12000D	Singleton
B. napus	BnaA01g12010D	Segmental duplication
B. napus	BnaA01g12020D	Segmental duplication
B. napus	BnaA01g12030D	Dispersed
B. napus	BnaA01g12040D	Segmental duplication
B. napus	BnaA01g12050D	Dispersed
B. napus	BnaA01g12060D	Segmental duplication
B. napus	BnaA01g12070D	Segmental duplication
B. napus	BnaA01g12080D	Segmental duplication
B. napus	BnaA01g12090D	Segmental duplication
B. napus	BnaA01g12100D	Segmental duplication
B. napus	BnaA01g12110D	Segmental duplication
B. napus	BnaA01g12120D	Segmental duplication
B. napus	BnaA01g12130D	Segmental duplication
B. napus	BnaA01g12140D	Segmental duplication
B. napus	BnaA01g12150D	Segmental duplication
B. napus	BnaA01g12160D	Segmental duplication
B. napus	BnaA01g12170D	Segmental duplication
B. napus	BnaA01g12180D	Segmental duplication
B. napus	BnaA01g12190D	Segmental duplication
B. napus	BnaA01g12200D	Segmental duplication
B. napus	BnaA01g12210D	Segmental duplication
B. napus	BnaA01g12220D	Segmental duplication
B. napus	BnaA01g12230D	Segmental duplication
B. napus	BnaA01g12240D	Dispersed
B. napus	BnaA01g12250D	Singleton
B. napus	BnaA01g12260D	Segmental duplication
B. napus	BnaA01g12270D	Segmental duplication
B. napus	BnaA01g12280D	Segmental duplication
B. napus	BnaA01g12290D	Segmental duplication
B. napus	BnaA01g12300D	Singleton
B. napus	BnaA01g12310D	Segmental duplication
B. napus	BnaA01g12320D	Segmental duplication
B. napus	BnaA01g12330D	Segmental duplication
B. napus	BnaA01g12340D	Segmental duplication
B. napus	BnaA01g12350D	Segmental duplication
B. napus	BnaA01g12360D	Segmental duplication
B. napus	BnaA01g12370D	Segmental duplication
B. napus	BnaA01g12380D	Segmental duplication
B. napus	BnaA01g12390D	Segmental duplication
B. napus	BnaA01g12400D	Segmental duplication
B. napus	BnaA01g12410D	Segmental duplication
B. napus	BnaA01g12420D	Dispersed
B. napus	BnaA01g12430D	Segmental duplication
B. napus	BnaA01g12440D	Segmental duplication
B. napus	BnaA01g12450D	Segmental duplication
B. napus	BnaA01g12460D	Segmental duplication
B. napus	BnaA01g12470D	Segmental duplication
B. napus	BnaA01g12480D	Segmental duplication
B. napus	BnaA01g12490D	Segmental duplication
B. napus	BnaA01g12500D	Segmental duplication
B. napus	BnaA01g12510D	Dispersed
B. napus	BnaA01g12520D	Segmental duplication
B. napus	BnaA01g12530D	Segmental duplication
B. napus	BnaA01g12540D	Segmental duplication
B. napus	BnaA01g12550D	Segmental duplication
B. napus	BnaA01g12560D	Segmental duplication
B. napus	BnaA01g12570D	Segmental duplication
B. napus	BnaA01g12580D	Dispersed
B. napus	BnaA01g12590D	Segmental duplication
B. napus	BnaA01g12600D	Singleton
B. napus	BnaA01g12610D	Singleton
B. napus	BnaA01g12620D	Segmental duplication
B. napus	BnaA01g12630D	Singleton
B. napus	BnaA01g12640D	Dispersed
B. napus	BnaA01g12650D	Segmental duplication
B. napus	BnaA01g12660D	Tandem duplication
B. napus	BnaA01g12670D	Tandem duplication
B. napus	BnaA01g12680D	Segmental duplication
B. napus	BnaA01g12690D	Segmental duplication
B. napus	BnaA01g12700D	Segmental duplication
B. napus	BnaA01g12710D	Segmental duplication
B. napus	BnaA01g12720D	Segmental duplication
B. napus	BnaA01g12730D	Segmental duplication
B. napus	BnaA01g12740D	Segmental duplication
B. napus	BnaA01g12750D	Segmental duplication
B. napus	BnaA01g12760D	Tandem duplication
B. napus	BnaA01g12770D	Tandem duplication
B. napus	BnaA01g12780D	Tandem duplication
B. napus	BnaA01g12790D	Segmental duplication
B. napus	BnaA01g12800D	Segmental duplication
B. napus	BnaA01g12810D	Segmental duplication
B. napus	BnaA01g12820D	Dispersed
B. napus	BnaA01g12830D	Dispersed
B. napus	BnaA01g12840D	Segmental duplication
B. napus	BnaA01g12850D	Singleton
B. napus	BnaA01g12860D	Dispersed
B. napus	BnaA01g12870D	Segmental duplication
B. napus	BnaA01g12880D	Segmental duplication
B. napus	BnaA01g12890D	Segmental duplication
B. napus	BnaA01g12900D	Segmental duplication
B. napus	BnaA01g12910D	Segmental duplication
B. napus	BnaA01g12920D	Segmental duplication
B. napus	BnaA01g12930D	Tandem duplication
B. napus	BnaA01g12940D	Segmental duplication
B. napus	BnaA01g12950D	Segmental duplication
B. napus	BnaA01g12960D	Segmental duplication
B. napus	BnaA01g12970D	Tandem duplication
B. napus	BnaA01g12980D	Tandem duplication
B. napus	BnaA01g12990D	Segmental duplication
B. napus	BnaA01g13000D	Segmental duplication
B. napus	BnaA01g13010D	Segmental duplication
B. napus	BnaA01g13020D	Segmental duplication
B. napus	BnaA01g13030D	Tandem duplication
B. napus	BnaA01g13040D	Segmental duplication
B. napus	BnaA01g13050D	Segmental duplication
B. napus	BnaA01g13060D	Segmental duplication
B. napus	BnaA01g13070D	Dispersed
B. napus	BnaA01g13080D	Segmental duplication
B. napus	BnaA01g13090D	Segmental duplication
B. napus	BnaA01g13100D	Dispersed
B. napus	BnaA01g13110D	Dispersed
B. napus	BnaA01g13120D	Dispersed
B. napus	BnaA01g13130D	Segmental duplication
B. napus	BnaA01g13140D	Segmental duplication
B. napus	BnaA01g13150D	Segmental duplication
B. napus	BnaA01g13160D	Segmental duplication
B. napus	BnaA01g13170D	Tandem duplication
B. napus	BnaA01g13180D	Dispersed
B. napus	BnaA01g13190D	Dispersed
B. napus	BnaA01g13200D	Dispersed
B. napus	BnaA01g13210D	Segmental duplication
B. napus	BnaA01g13220D	Segmental duplication
B. napus	BnaA01g13230D	Segmental duplication
B. napus	BnaA01g13240D	Segmental duplication
B. napus	BnaA01g13250D	Segmental duplication
B. napus	BnaA01g13260D	Tandem duplication
B. napus	BnaA01g13270D	Segmental duplication
B. napus	BnaA01g13280D	Segmental duplication
B. napus	BnaA01g13290D	Segmental duplication
B. napus	BnaA01g13300D	Segmental duplication
B. napus	BnaA01g13310D	Segmental duplication
B. napus	BnaA01g13320D	Segmental duplication
B. napus	BnaA01g13330D	Segmental duplication
B. napus	BnaA01g13340D	Segmental duplication
B. napus	BnaA01g13350D	Segmental duplication
B. napus	BnaA01g13360D	Segmental duplication
B. napus	BnaA01g13370D	Segmental duplication
B. napus	BnaA01g13380D	Dispersed
B. napus	BnaA01g13390D	Segmental duplication
B. napus	BnaA01g13400D	Segmental duplication
B. napus	BnaA01g13410D	Singleton
B. napus	BnaA01g13420D	Segmental duplication
B. napus	BnaA01g13430D	Segmental duplication
B. napus	BnaA01g13440D	Segmental duplication
B. napus	BnaA01g13450D	Segmental duplication
B. napus	BnaA01g13460D	Segmental duplication
B. napus	BnaA01g13470D	Segmental duplication
B. napus	BnaA01g13480D	Segmental duplication
B. napus	BnaA01g13490D	Segmental duplication
B. napus	BnaA01g13500D	Segmental duplication
B. napus	BnaA01g13510D	Segmental duplication
B. napus	BnaA01g13520D	Segmental duplication
B. napus	BnaA01g13530D	Segmental duplication
B. napus	BnaA01g13540D	Segmental duplication
B. napus	BnaA01g13550D	Segmental duplication
B. napus	BnaA01g13560D	Segmental duplication
B. napus	BnaA01g13570D	Segmental duplication
B. napus	BnaA01g13580D	Segmental duplication
B. napus	BnaA01g13590D	Segmental duplication
B. napus	BnaA01g13600D	Segmental duplication
B. napus	BnaA01g13610D	Segmental duplication
B. napus	BnaA01g13620D	Singleton
B. napus	BnaA01g13630D	Segmental duplication
B. napus	BnaA01g13640D	Segmental duplication
B. napus	BnaA01g13650D	Segmental duplication
B. napus	BnaA01g13660D	Segmental duplication
B. napus	BnaA01g13670D	Segmental duplication
B. napus	BnaA01g13680D	Segmental duplication
B. napus	BnaA01g13690D	Segmental duplication
B. napus	BnaA01g13700D	Segmental duplication
B. napus	BnaA01g13710D	Segmental duplication
B. napus	BnaA01g13720D	Segmental duplication
B. napus	BnaA01g13730D	Segmental duplication
B. napus	BnaA01g13740D	Segmental duplication
B. napus	BnaA01g13750D	Segmental duplication
B. napus	BnaA01g13760D	Segmental duplication
B. napus	BnaA01g13770D	Segmental duplication
B. napus	BnaA01g13780D	Segmental duplication
B. napus	BnaA01g13790D	Tandem duplication
B. napus	BnaA01g13800D	Segmental duplication
B. napus	BnaA01g13810D	Segmental duplication
B. napus	BnaA01g13820D	Segmental duplication
B. napus	BnaA01g13830D	Segmental duplication
B. napus	BnaA01g13840D	Dispersed
B. napus	BnaA01g13850D	Segmental duplication
B. napus	BnaA01g13860D	Tandem duplication
B. napus	BnaA01g13870D	Segmental duplication
B. napus	BnaA01g13880D	Segmental duplication
B. napus	BnaA01g13890D	Segmental duplication
B. napus	BnaA01g13900D	Segmental duplication
B. napus	BnaA01g13910D	Tandem duplication
B. napus	BnaA01g13920D	Segmental duplication
B. napus	BnaA01g13930D	Segmental duplication
B. napus	BnaA01g13940D	Segmental duplication
B. napus	BnaA01g13950D	Segmental duplication
B. napus	BnaA01g13960D	Segmental duplication
B. napus	BnaA01g13970D	Segmental duplication
B. napus	BnaA01g13980D	Singleton
B. napus	BnaA01g13990D	Segmental duplication
B. napus	BnaA01g14000D	Segmental duplication
B. napus	BnaA01g14010D	Segmental duplication
B. napus	BnaA01g14020D	Segmental duplication
B. napus	BnaA01g14030D	Segmental duplication
B. napus	BnaA01g14040D	Segmental duplication
B. napus	BnaA01g14050D	Segmental duplication
B. napus	BnaA01g14060D	Segmental duplication
B. napus	BnaA01g14070D	Segmental duplication
B. napus	BnaA01g14080D	Segmental duplication
B. napus	BnaA01g14090D	Segmental duplication
B. napus	BnaA01g14100D	Segmental duplication
B. napus	BnaA01g14110D	Segmental duplication
B. napus	BnaA01g14120D	Segmental duplication
B. napus	BnaA01g14130D	Segmental duplication
B. napus	BnaA01g14140D	Segmental duplication
B. napus	BnaA01g14150D	Segmental duplication
B. napus	BnaA01g14160D	Segmental duplication
B. napus	BnaA01g14170D	Segmental duplication
B. napus	BnaA01g14180D	Segmental duplication
B. napus	BnaA01g14190D	Segmental duplication
B. napus	BnaA01g14200D	Segmental duplication
B. napus	BnaA01g14210D	Segmental duplication
B. napus	BnaA01g14220D	Dispersed
B. napus	BnaA01g14230D	Segmental duplication
B. napus	BnaA01g14240D	Segmental duplication
B. napus	BnaA01g14250D	Segmental duplication
B. napus	BnaA01g14260D	Segmental duplication
B. napus	BnaA01g14270D	Segmental duplication
B. napus	BnaA01g14280D	Dispersed
B. napus	BnaA01g14290D	Segmental duplication
B. napus	BnaA01g14300D	Segmental duplication
B. napus	BnaA01g14310D	Segmental duplication
B. napus	BnaA01g14320D	Segmental duplication
B. napus	BnaA01g14330D	Segmental duplication
B. napus	BnaA01g14340D	Segmental duplication
B. napus	BnaA01g14350D	Segmental duplication
B. napus	BnaA01g14360D	Segmental duplication
B. napus	BnaA01g14370D	Segmental duplication
B. napus	BnaA01g14380D	Segmental duplication
B. napus	BnaA01g14390D	Segmental duplication
B. napus	BnaA01g14400D	Segmental duplication
B. napus	BnaA01g14410D	Segmental duplication
B. napus	BnaA01g14420D	Segmental duplication
B. napus	BnaA01g14430D	Segmental duplication
B. napus	BnaA01g14440D	Dispersed
B. napus	BnaA01g14450D	Segmental duplication
B. napus	BnaA01g14460D	Segmental duplication
B. napus	BnaA01g14470D	Segmental duplication
B. napus	BnaA01g14480D	Segmental duplication
B. napus	BnaA01g14490D	Segmental duplication
B. napus	BnaA01g14500D	Segmental duplication
B. napus	BnaA01g14510D	Segmental duplication
B. napus	BnaA01g14520D	Segmental duplication
B. napus	BnaA01g14530D	Segmental duplication
B. napus	BnaA01g14540D	Segmental duplication
B. napus	BnaA01g14550D	Dispersed
B. napus	BnaA01g14560D	Segmental duplication
B. napus	BnaA01g14570D	Segmental duplication
B. napus	BnaA01g14580D	Segmental duplication
B. napus	BnaA01g14590D	Segmental duplication
B. napus	BnaA01g14600D	Segmental duplication
B. napus	BnaA01g14610D	Segmental duplication
B. napus	BnaA01g14620D	Tandem duplication
B. napus	BnaA01g14630D	Segmental duplication
B. napus	BnaA01g14640D	Segmental duplication
B. napus	BnaA01g14650D	Segmental duplication
B. napus	BnaA01g14660D	Segmental duplication
B. napus	BnaA01g14670D	Segmental duplication
B. napus	BnaA01g14680D	Segmental duplication
B. napus	BnaA01g14690D	Segmental duplication
B. napus	BnaA01g14700D	Segmental duplication
B. napus	BnaA01g14710D	Segmental duplication
B. napus	BnaA01g14720D	Segmental duplication
B. napus	BnaA01g14730D	Segmental duplication
B. napus	BnaA01g14740D	Dispersed
B. napus	BnaA01g14750D	Segmental duplication
B. napus	BnaA01g14760D	Segmental duplication
B. napus	BnaA01g14770D	Segmental duplication
B. napus	BnaA01g14780D	Tandem duplication
B. napus	BnaA01g14790D	Segmental duplication
B. napus	BnaA01g14800D	Segmental duplication
B. napus	BnaA01g14810D	Singleton
B. napus	BnaA01g14820D	Segmental duplication
B. napus	BnaA01g14830D	Segmental duplication
B. napus	BnaA01g14840D	Segmental duplication
B. napus	BnaA01g14850D	Segmental duplication
B. napus	BnaA01g14860D	Segmental duplication
B. napus	BnaA01g14870D	Segmental duplication
B. napus	BnaA01g14880D	Segmental duplication
B. napus	BnaA01g14890D	Segmental duplication
B. napus	BnaA01g14900D	Segmental duplication
B. napus	BnaA01g14910D	Segmental duplication
B. napus	BnaA01g14920D	Proximal
B. napus	BnaA01g14930D	Segmental duplication
B. napus	BnaA01g14940D	Segmental duplication
B. napus	BnaA01g14950D	Segmental duplication
B. napus	BnaA01g14960D	Segmental duplication
B. napus	BnaA01g14970D	Segmental duplication
B. napus	BnaA01g14980D	Dispersed
B. napus	BnaA01g14990D	Segmental duplication
B. napus	BnaA01g15000D	Segmental duplication
B. napus	BnaA01g15010D	Segmental duplication
B. napus	BnaA01g15020D	Segmental duplication
B. napus	BnaA01g15030D	Segmental duplication
B. napus	BnaA01g15040D	Segmental duplication
B. napus	BnaA01g15050D	Segmental duplication
B. napus	BnaA01g15060D	Segmental duplication
B. napus	BnaA01g15070D	Segmental duplication
B. napus	BnaA01g15080D	Segmental duplication
B. napus	BnaA01g15090D	Tandem duplication
B. napus	BnaA01g15100D	Segmental duplication
B. napus	BnaA01g15110D	Segmental duplication
B. napus	BnaA01g15120D	Segmental duplication
B. napus	BnaA01g15130D	Segmental duplication
B. napus	BnaA01g15140D	Segmental duplication
B. napus	BnaA01g15150D	Segmental duplication
B. napus	BnaA01g15160D	Segmental duplication
B. napus	BnaA01g15170D	Segmental duplication
B. napus	BnaA01g15180D	Segmental duplication
B. napus	BnaA01g15190D	Dispersed
B. napus	BnaA01g15200D	Proximal
B. napus	BnaA01g15210D	Proximal
B. napus	BnaA01g15220D	Proximal
B. napus	BnaA01g15230D	Segmental duplication
B. napus	BnaA01g15240D	Segmental duplication
B. napus	BnaA01g15250D	Segmental duplication
B. napus	BnaA01g15260D	Singleton
B. napus	BnaA01g15270D	Segmental duplication
B. napus	BnaA01g15280D	Segmental duplication
B. napus	BnaA01g15290D	Segmental duplication
B. napus	BnaA01g15300D	Segmental duplication
B. napus	BnaA01g15310D	Segmental duplication
B. napus	BnaA01g15320D	Segmental duplication
B. napus	BnaA01g15330D	Segmental duplication
B. napus	BnaA01g15340D	Segmental duplication
B. napus	BnaA01g15350D	Segmental duplication
B. napus	BnaA01g15360D	Segmental duplication
B. napus	BnaA01g15370D	Segmental duplication
B. napus	BnaA01g15380D	Segmental duplication
B. napus	BnaA01g15390D	Segmental duplication
B. napus	BnaA01g15400D	Segmental duplication
B. napus	BnaA01g15410D	Segmental duplication
B. napus	BnaA01g15420D	Segmental duplication
B. napus	BnaA01g15430D	Segmental duplication
B. napus	BnaA01g15440D	Segmental duplication
B. napus	BnaA01g15450D	Segmental duplication
B. napus	BnaA01g15460D	Segmental duplication
B. napus	BnaA01g15470D	Segmental duplication
B. napus	BnaA01g15480D	Segmental duplication
B. napus	BnaA01g15490D	Segmental duplication
B. napus	BnaA01g15500D	Segmental duplication
B. napus	BnaA01g15510D	Segmental duplication
B. napus	BnaA01g15520D	Segmental duplication
B. napus	BnaA01g15530D	Segmental duplication
B. napus	BnaA01g15540D	Segmental duplication
B. napus	BnaA01g15550D	Dispersed
B. napus	BnaA01g15560D	Segmental duplication
B. napus	BnaA01g15570D	Segmental duplication
B. napus	BnaA01g15580D	Segmental duplication
B. napus	BnaA01g15590D	Segmental duplication
B. napus	BnaA01g15600D	Segmental duplication
B. napus	BnaA01g15610D	Segmental duplication
B. napus	BnaA01g15620D	Segmental duplication
B. napus	BnaA01g15630D	Segmental duplication
B. napus	BnaA01g15640D	Dispersed
B. napus	BnaA01g15650D	Segmental duplication
B. napus	BnaA01g15660D	Segmental duplication
B. napus	BnaA01g15670D	Segmental duplication
B. napus	BnaA01g15680D	Segmental duplication
B. napus	BnaA01g15690D	Tandem duplication
B. napus	BnaA01g15700D	Segmental duplication
B. napus	BnaA01g15710D	Segmental duplication
B. napus	BnaA01g15720D	Segmental duplication
B. napus	BnaA01g15730D	Segmental duplication
B. napus	BnaA01g15740D	Segmental duplication
B. napus	BnaA01g15750D	Segmental duplication
B. napus	BnaA01g15760D	Segmental duplication
B. napus	BnaA01g15770D	Segmental duplication
B. napus	BnaA01g15780D	Segmental duplication
B. napus	BnaA01g15790D	Segmental duplication
B. napus	BnaA01g15800D	Segmental duplication
B. napus	BnaA01g15810D	Segmental duplication
B. napus	BnaA01g15820D	Segmental duplication
B. napus	BnaA01g15830D	Segmental duplication
B. napus	BnaA01g15840D	Segmental duplication
B. napus	BnaA01g15850D	Segmental duplication
B. napus	BnaA01g15860D	Segmental duplication
B. napus	BnaA01g15870D	Segmental duplication
B. napus	BnaA01g15880D	Segmental duplication
B. napus	BnaA01g15890D	Segmental duplication
B. napus	BnaA01g15900D	Segmental duplication
B. napus	BnaA01g15910D	Segmental duplication
B. napus	BnaA01g15920D	Segmental duplication
B. napus	BnaA01g15930D	Segmental duplication
B. napus	BnaA01g15940D	Segmental duplication
B. napus	BnaA01g15950D	Segmental duplication
B. napus	BnaA01g15960D	Segmental duplication
B. napus	BnaA01g15970D	Segmental duplication
B. napus	BnaA01g15980D	Segmental duplication
B. napus	BnaA01g15990D	Dispersed
B. napus	BnaA01g16000D	Segmental duplication
B. napus	BnaA01g16010D	Dispersed
B. napus	BnaA01g16020D	Segmental duplication
B. napus	BnaA01g16030D	Segmental duplication
B. napus	BnaA01g16040D	Segmental duplication
B. napus	BnaA01g16050D	Segmental duplication
B. napus	BnaA01g16060D	Segmental duplication
B. napus	BnaA01g16070D	Segmental duplication
B. napus	BnaA01g16080D	Segmental duplication
B. napus	BnaA01g16090D	Segmental duplication
B. napus	BnaA01g16100D	Segmental duplication
B. napus	BnaA01g16110D	Segmental duplication
B. napus	BnaA01g16120D	Segmental duplication
B. napus	BnaA01g16130D	Segmental duplication
B. napus	BnaA01g16140D	Segmental duplication
B. napus	BnaA01g16150D	Segmental duplication
B. napus	BnaA01g16160D	Segmental duplication
B. napus	BnaA01g16170D	Segmental duplication
B. napus	BnaA01g16180D	Segmental duplication
B. napus	BnaA01g16190D	Dispersed
B. napus	BnaA01g16200D	Proximal
B. napus	BnaA01g16210D	Dispersed
B. napus	BnaA01g16220D	Segmental duplication
B. napus	BnaA01g16230D	Tandem duplication
B. napus	BnaA01g16240D	Segmental duplication
B. napus	BnaA01g16250D	Dispersed
B. napus	BnaA01g16260D	Segmental duplication
B. napus	BnaA01g16270D	Segmental duplication
B. napus	BnaA01g16280D	Segmental duplication
B. napus	BnaA01g16290D	Segmental duplication
B. napus	BnaA01g16300D	Segmental duplication
B. napus	BnaA01g16310D	Segmental duplication
B. napus	BnaA01g16320D	Segmental duplication
B. napus	BnaA01g16330D	Segmental duplication
B. napus	BnaA01g16340D	Segmental duplication
B. napus	BnaA01g16350D	Segmental duplication
B. napus	BnaA01g16360D	Segmental duplication
B. napus	BnaA01g16370D	Segmental duplication
B. napus	BnaA01g16380D	Segmental duplication
B. napus	BnaA01g16390D	Segmental duplication
B. napus	BnaA01g16400D	Segmental duplication
B. napus	BnaA01g16410D	Segmental duplication
B. napus	BnaA01g16420D	Segmental duplication
B. napus	BnaA01g16430D	Segmental duplication
B. napus	BnaA01g16440D	Segmental duplication
B. napus	BnaA01g16450D	Segmental duplication
B. napus	BnaA01g16460D	Segmental duplication
B. napus	BnaA01g16470D	Segmental duplication
B. napus	BnaA01g16480D	Segmental duplication
B. napus	BnaA01g16490D	Segmental duplication
B. napus	BnaA01g16500D	Dispersed
B. napus	BnaA01g16510D	Segmental duplication
B. napus	BnaA01g16520D	Segmental duplication
B. napus	BnaA01g16530D	Segmental duplication
B. napus	BnaA01g16540D	Segmental duplication
B. napus	BnaA01g16550D	Segmental duplication
B. napus	BnaA01g16560D	Segmental duplication
B. napus	BnaA01g16570D	Singleton
B. napus	BnaA01g16580D	Dispersed
B. napus	BnaA01g16590D	Segmental duplication
B. napus	BnaA01g16600D	Segmental duplication
B. napus	BnaA01g16610D	Segmental duplication
B. napus	BnaA01g16620D	Segmental duplication
B. napus	BnaA01g16630D	Segmental duplication
B. napus	BnaA01g16640D	Segmental duplication
B. napus	BnaA01g16650D	Segmental duplication
B. napus	BnaA01g16660D	Segmental duplication
B. napus	BnaA01g16670D	Segmental duplication
B. napus	BnaA01g16680D	Segmental duplication
B. napus	BnaA01g16690D	Segmental duplication
B. napus	BnaA01g16700D	Segmental duplication
B. napus	BnaA01g16710D	Segmental duplication
B. napus	BnaA01g16720D	Segmental duplication
B. napus	BnaA01g16730D	Segmental duplication
B. napus	BnaA01g16740D	Dispersed
B. napus	BnaA01g16750D	Segmental duplication
B. napus	BnaA01g16760D	Segmental duplication
B. napus	BnaA01g16770D	Dispersed
B. napus	BnaA01g16780D	Segmental duplication
B. napus	BnaA01g16790D	Segmental duplication
B. napus	BnaA01g16800D	Dispersed
B. napus	BnaA01g16810D	Singleton
B. napus	BnaA01g16820D	Dispersed
B. napus	BnaA01g16830D	Segmental duplication
B. napus	BnaA01g16840D	Segmental duplication
B. napus	BnaA01g16850D	Segmental duplication
B. napus	BnaA01g16860D	Segmental duplication
B. napus	BnaA01g16870D	Segmental duplication
B. napus	BnaA01g16880D	Singleton
B. napus	BnaA01g16890D	Segmental duplication
B. napus	BnaA01g16900D	Segmental duplication
B. napus	BnaA01g16910D	Segmental duplication
B. napus	BnaA01g16920D	Dispersed
B. napus	BnaA01g16930D	Dispersed
B. napus	BnaA01g16940D	Segmental duplication
B. napus	BnaA01g16950D	Segmental duplication
B. napus	BnaA01g16960D	Segmental duplication
B. napus	BnaA01g16970D	Segmental duplication
B. napus	BnaA01g16980D	Segmental duplication
B. napus	BnaA01g16990D	Segmental duplication
B. napus	BnaA01g17000D	Segmental duplication
B. napus	BnaA01g17010D	Segmental duplication
B. napus	BnaA01g17020D	Segmental duplication
B. napus	BnaA01g17030D	Segmental duplication
B. napus	BnaA01g17040D	Segmental duplication
B. napus	BnaA01g17050D	Segmental duplication
B. napus	BnaA01g17060D	Segmental duplication
B. napus	BnaA01g17070D	Segmental duplication
B. napus	BnaA01g17080D	Segmental duplication
B. napus	BnaA01g17090D	Segmental duplication
B. napus	BnaA01g17100D	Segmental duplication
B. napus	BnaA01g17110D	Segmental duplication
B. napus	BnaA01g17120D	Segmental duplication
B. napus	BnaA01g17130D	Segmental duplication
B. napus	BnaA01g17140D	Segmental duplication
B. napus	BnaA01g17150D	Segmental duplication
B. napus	BnaA01g17160D	Dispersed
B. napus	BnaA01g17170D	Segmental duplication
B. napus	BnaA01g17180D	Segmental duplication
B. napus	BnaA01g17190D	Segmental duplication
B. napus	BnaA01g17200D	Dispersed
B. napus	BnaA01g17210D	Segmental duplication
B. napus	BnaA01g17220D	Segmental duplication
B. napus	BnaA01g17230D	Segmental duplication
B. napus	BnaA01g17240D	Segmental duplication
B. napus	BnaA01g17250D	Proximal
B. napus	BnaA01g17260D	Proximal
B. napus	BnaA01g17270D	Proximal
B. napus	BnaA01g17280D	Proximal
B. napus	BnaA01g17290D	Proximal
B. napus	BnaA01g17300D	Dispersed
B. napus	BnaA01g17310D	Singleton
B. napus	BnaA01g17320D	Dispersed
B. napus	BnaA01g17330D	Dispersed
B. napus	BnaA01g17340D	Dispersed
B. napus	BnaA01g17350D	Segmental duplication
B. napus	BnaA01g17360D	Segmental duplication
B. napus	BnaA01g17370D	Dispersed
B. napus	BnaA01g17380D	Singleton
B. napus	BnaA01g17390D	Segmental duplication
B. napus	BnaA01g17400D	Segmental duplication
B. napus	BnaA01g17410D	Segmental duplication
B. napus	BnaA01g17420D	Segmental duplication
B. napus	BnaA01g17430D	Segmental duplication
B. napus	BnaA01g17440D	Segmental duplication
B. napus	BnaA01g17450D	Segmental duplication
B. napus	BnaA01g17460D	Segmental duplication
B. napus	BnaA01g17470D	Tandem duplication
B. napus	BnaA01g17480D	Segmental duplication
B. napus	BnaA01g17490D	Segmental duplication
B. napus	BnaA01g17500D	Segmental duplication
B. napus	BnaA01g17510D	Segmental duplication
B. napus	BnaA01g17520D	Segmental duplication
B. napus	BnaA01g17530D	Dispersed
B. napus	BnaA01g17540D	Segmental duplication
B. napus	BnaA01g17550D	Segmental duplication
B. napus	BnaA01g17560D	Segmental duplication
B. napus	BnaA01g17570D	Segmental duplication
B. napus	BnaA01g17580D	Segmental duplication
B. napus	BnaA01g17590D	Dispersed
B. napus	BnaA01g17600D	Dispersed
B. napus	BnaA01g17610D	Segmental duplication
B. napus	BnaA01g17620D	Segmental duplication
B. napus	BnaA01g17630D	Segmental duplication
B. napus	BnaA01g17640D	Singleton
B. napus	BnaA01g17650D	Segmental duplication
B. napus	BnaA01g17660D	Segmental duplication
B. napus	BnaA01g17670D	Segmental duplication
B. napus	BnaA01g17680D	Segmental duplication
B. napus	BnaA01g17690D	Segmental duplication
B. napus	BnaA01g17700D	Segmental duplication
B. napus	BnaA01g17710D	Segmental duplication
B. napus	BnaA01g17720D	Segmental duplication
B. napus	BnaA01g17730D	Singleton
B. napus	BnaA01g17740D	Segmental duplication
B. napus	BnaA01g17750D	Segmental duplication
B. napus	BnaA01g17760D	Segmental duplication
B. napus	BnaA01g17770D	Segmental duplication
B. napus	BnaA01g17780D	Segmental duplication
B. napus	BnaA01g17790D	Segmental duplication
B. napus	BnaA01g17800D	Segmental duplication
B. napus	BnaA01g17810D	Segmental duplication
B. napus	BnaA01g17820D	Dispersed
B. napus	BnaA01g17830D	Dispersed
B. napus	BnaA01g17840D	Segmental duplication
B. napus	BnaA01g17850D	Dispersed
B. napus	BnaA01g17860D	Segmental duplication
B. napus	BnaA01g17870D	Segmental duplication
B. napus	BnaA01g17880D	Segmental duplication
B. napus	BnaA01g17890D	Tandem duplication
B. napus	BnaA01g17900D	Segmental duplication
B. napus	BnaA01g17910D	Segmental duplication
B. napus	BnaA01g17920D	Singleton
B. napus	BnaA01g17930D	Segmental duplication
B. napus	BnaA01g17940D	Segmental duplication
B. napus	BnaA01g17950D	Segmental duplication
B. napus	BnaA01g17960D	Segmental duplication
B. napus	BnaA01g17970D	Segmental duplication
[truncated: 99,044 more rows]
