# Supplementary material for: Genome wide identification and comparative analysis of glutathione transferases (GST) family genes in Brassica napus
Source: Sci Rep. 2019 Jun 24;9:9196. doi: 10.1038/s41598-019-45744-5 (PMC6591421; doi:10.1038/s41598-019-45744-5)
Supplement: Supplementary file 10 — Supplementary Table 6 The Ka/Ks values, duplicaiton time, gene structures and expresion patterns for duplicated GST gene pairs in B. napus [file 41598_2019_45744_MOESM10_ESM.xlsx]

## Sheet: Sheet1
Genome wide identification and comparative analysis of glutathione transferases (GST) family genes in Brassica napus
Lijuan Wei1,2,†, Yan Zhu1,2,†, Ruiying Liu1,2,†, Aoxiang Zhang1,2, Meicheng Zhu1,2, Wen Xu1,2, Ai Lin1,2, Kun Lu1,2, Jiana Li1,2,*
Supplementary Table 6 The Ka/Ks values, duplicaiton time, gene structures and expresion patterns for duplicated GST gene pairs in B. napus
Collinear pairs	Collinear pairs	Gene1	The number of exons		Gene2	The number of exons	Lengths of exons	Ka	Ks	Ka/Ks	Duplication time (Mya)	Expression pattern	Expression correlation coefficient
BnGST143:BnGST146	BnaA09g45070D:BnaC05g13360D	BnaA09g45070D	2	344314	BnaC05g13360D	2	314344	0.121806	0.47957	0.253991	15.99	I	-0.435696
BnGST30:BnGST43	BnaA09g00870D:BnaA10g01510D	BnaA09g00870D	3	442,48,149	BnaA10g01510D	3	149,48,433	0.157283	0.722125	0.217805	24.07	IV	-0.348637
BnGST146:BnGST147	BnaC05g13360D:BnaC08g37910D	BnaC05g13360D	2	314344	BnaC08g37910D	2	314344	0.117269	0.466087	0.251603	15.54	I	-0.335884
BnGST123:BnGST124	BnaA07g20560D:BnaC02g24980D	BnaA07g20560D	2	314344	BnaC02g24980D	2	314344	0.0895021	0.412699	0.21687	13.76	Expressed in all tissues	-0.323138
BnGST124:BnGST126	BnaC02g24980D:BnaC06g20420D	BnaC02g24980D	2	314344	BnaC06g20420D	2	344314	0.0915873	0.45404	0.201716	15.13	Expressed in all tissues	-0.283868
BnGST139:BnGST143	BnaA06g11500D:BnaA09g45070D	BnaA06g11500D	2	332314	BnaA09g45070D	2	344314	0.19534	0.565078	0.345688	18.84	III	-0.249748
BnGST139:BnGST148	BnaA06g11500D:BnaC08g37920D	BnaA06g11500D	2	332314	BnaC08g37920D	2	314344	0.185978	0.737443	0.252193	24.58	III	-0.226946
BnGST109:BnGST111	BnaA09g29540D:BnaC07g12800D	BnaA09g29540D	2	326356	BnaC07g12800D	3	116116356	0.0587452	0.234214	0.250819	7.81	IV	-0.20614
BnGST122:BnGST123	BnaA02g18860D:BnaA07g20560D	BnaA02g18860D	2	344314	BnaA07g20560D	2	314344	0.0914384	0.444173	0.205862	14.81	I	-0.187049
BnGST164:BnGST166	BnaA07g01310D:BnaC09g09820D	BnaA07g01310D	6	162,334,76,60,144,166	BnaC09g09820D	6	166,144,60,76,334,159	0.0642617	0.343699	0.186971	11.46	Expressed in all tissues	-0.173791
BnGST139:BnGST129	BnaA06g11500D:BnaA07g34210D	BnaA06g11500D	2	332314	BnaA07g34210D	2	317344	0.187235	1.15307	0.162379	38.44	IV	-0.172225
BnGST122:BnGST126	BnaA02g18860D:BnaC06g20420D	BnaA02g18860D	2	344314	BnaC06g20420D	2	344314	0.0935226	0.487846	0.191705	16.26	I	-0.1534
BnGST107:BnGST109	BnaA07g09120D:BnaA09g29540D	BnaA07g09120D	2	326356	BnaA09g29540D	2	326356	0.0577661	0.296156	0.195053	9.87	IV	-0.13041
BnGST159:BnGST161	BnaA06g34160D:BnaC02g34440D	BnaA06g34160D	9	107,59,61,75,53,71,85,56,66	BnaC02g34440D	10	78,56,85,71,50,71,39,61,59,107	0.153644	0.770365	0.199443	25.68	I	-0.0892186
BnGST7:BnGST9	BnaA02g03230D:BnaC09g41130D	BnaA02g03230D	6	86,140,117,143,90,192	BnaC09g41130D	33	131,166,72,101,104,147,112,50,137,110,111,89,220,116,117,148,83,75,61,52,53,91,94,83,129,87,248,81,140,117,143,90,192	0.103191	0.302877	0.340703	10.1	II	-0.0480494
BnGST7:BnGST8	BnaA02g03230D:BnaA10g17770D	BnaA02g03230D	6	86,140,117,143,90,192	BnaA10g17770D	6	86,140,144,143,90,192	0.102452	0.304578	0.336373	10.15	II	-0.0129422
BnGST101:BnGST103	BnaA02g35760D:BnaA07g28460D	BnaA02g35760D	3	76213335	BnaA07g28460D	2	356410	0.0620946	0.415502	0.149445	13.85	IV	0.0392486
BnGST101:BnGST106	BnaA02g35760D:BnaC06g31030D	BnaA02g35760D	3	76213335	BnaC06g31030D	2	335356	0.0643994	0.4513	0.142698	15.04	IV	0.049356
BnGST2:BnGST3	BnaA08g22020D:BnaC05g15180D	BnaA08g22020D	4	57,90,160,259	BnaC05g15180D	3	57,90,492	0.0977613	0.319784	0.30571	10.66	Expressed in all tissues	0.102819
BnGST1:BnGST2	BnaA06g13760D:BnaA08g22020D	BnaA06g13760D	3	57,90,492	BnaA08g22020D	4	57,90,160,259	0.0925196	0.320311	0.288843	10.68	II	0.103545
BnGST66:BnGST65	BnaAnng00470D:BnaC02g03510D	BnaAnng00470D	10	103,60,86,98,105,76,107,77,76,63	BnaC02g03510D	8	68,86,98,105,76,107,77,125	0.157078	0.232942	0.674323	7.76	III	0.105577
BnGST142:BnGST146	BnaA06g11510D:BnaC05g13360D	BnaA06g11510D	2	344314	BnaC05g13360D	2	314344	0.00779111	0.0667489	0.116723	2.22	II	0.202409
BnGST174:BnGST175	BnaA04g04180D:BnaA09g34220D	BnaA04g04180D	3	567151260	BnaA09g34220D	3	260148687	0.0785315	0.416808	0.188412	13.89	III	0.208112
BnGST142:BnGST147	BnaA06g11510D:BnaC08g37910D	BnaA06g11510D	2	344314	BnaC08g37910D	2	314344	0.121826	0.452848	0.269021	15.09	III	0.214356
BnGST170:BnGST173	BnaA03g01120D:BnaCnng10640D	BnaA03g01120D	11	89,57,67,59,41,43,69,119,18,72,369	BnaCnng10640D	11	366,72,18,119,69,43,41,59,67,57,89	0.0706592	0.355866	0.198556	11.86	II	0.242839
BnGST160:BnGST162	BnaA09g19060D:BnaC07g21740D	BnaA09g19060D	8	153,130,71,53,75,61,59,107	BnaC07g21740D	9	107,59,61,75,53,71,85,56,108	0.112553	0.392164	0.287005	13.07	Expressed in all tissues	0.255424
BnGST74:BnGST77	BnaA05g12550D:BnaC04g40570D	BnaA05g12550D	2	353320	BnaC04g40570D	2	320353	0.138185	0.563862	0.245069	18.8	IV	0.291935
BnGST122:BnGST124	BnaA02g18860D:BnaC02g24980D	BnaA02g18860D	2	344314	BnaC02g24980D	2	314344	0.0154196	0.0386203	0.399261	1.29	I	0.299176
BnGST170:BnGST171	BnaA03g01120D:BnaA10g26270D	BnaA03g01120D	11	89,57,67,59,41,43,69,119,18,72,369	BnaA10g26270D	11	363,72,18,119,69,43,41,59,67,57,89	0.0721788	0.342135	0.210966	11.4	II	0.303535
BnGST95:BnGST97	BnaA02g35770D:BnaA07g28470D	BnaA02g35770D	2	365326	BnaA07g28470D	2	365338	0.0262985	0.308853	0.085149	10.3	III	0.318807
BnGST151:BnGST152	BnaC05g13370D:BnaC08g17230D	BnaC05g13370D	2	230344	BnaC08g17230D	2	344314	0.0664249	0.406162	0.163543	13.54	I	0.328198
BnGST150:BnGST151	BnaA08g23300D:BnaC05g13370D	BnaA08g23300D	2	344314	BnaC05g13370D	2	230344	0.0664519	0.419912	0.158252	14	IV	0.363184
BnGST76:BnGST74	BnaA04g28580D:BnaA05g12550D	BnaA04g28580D	2	320353	BnaA05g12550D	2	353320	0.149576	0.527135	0.283753	17.57	III	0.378993
BnGST46:BnGST47	BnaC03g26120D:BnaC04g00150D	BnaC03g26120D	3	149,48,448	BnaC04g00150D	3	104,48,448	0.0978669	0.296495	0.330079	9.88	II	0.383175
BnGST104:BnGST105	BnaC06g25030D:BnaC06g31020D	BnaC06g25030D	5	122,69,21,21,314	BnaC06g31020D	2	329356	0.278241	0.686354	0.40539	22.88	III	0.388559
BnGST174:BnGST177	BnaA04g04180D:BnaC08g25120D	BnaA04g04180D	3	567151260	BnaC08g25120D	3	681148260	0.0772526	0.420441	0.183742	14.01	III	0.411122
BnGST132:BnGST133	BnaA07g20580D:BnaC06g20440D	BnaA07g20580D	2	314341	BnaC06g20440D	2	341317	0.00977448	0.108053	0.0904597	3.6	IV	0.420992
BnGST96:BnGST97	BnaA07g24020D:BnaA07g28470D	BnaA07g24020D	2	338365	BnaA07g28470D	2	365338	0.0280284	0.331466	0.0845588	11.05	III	0.433597
BnGST95:BnGST99	BnaA02g35770D:BnaC06g31040D	BnaA02g35770D	2	365326	BnaC06g31040D	2	338365	0.0282266	0.309279	0.0912657	10.31	III	0.435764
BnGST51:BnGST52	BnaC03g17110D:BnaC04g41510D	BnaC03g17110D	3	454,48,143	BnaC04g41510D	3	454,48,143	0.0142379	0.387594	0.036734	12.92	Expressed in all tissues	0.458617
BnGST12:BnGST13	BnaA09g48380D:BnaC08g13770D	BnaA09g48380D	7	8,149,60,52,101,486	BnaC08g13770D	10	267,38,134,375,483,101,52,60,149,8	0.0421142	0.341633	0.123273	11.39	Expressed in all tissues	0.466026
BnGST96:BnGST99	BnaA07g24020D:BnaC06g31040D	BnaA07g24020D	2	338365	BnaC06g31040D	2	338365	0.0258021	0.333583	0.0773484	11.12	III	0.470373
BnGST103:BnGST104	BnaA07g28460D:BnaC06g25030D	BnaA07g28460D	2	356410	BnaC06g25030D	5	122,69,21,21,314	0.217505	0.685189	0.317437	22.84	III	0.471488
BnGST129:BnGST130	BnaA07g34210D:BnaC06g38840D	BnaA07g34210D	2	317344	BnaC06g38840D	2	344317	0.021262	0.0696678	0.305191	2.32	IV	0.474049
BnGST98:BnGST99	BnaC06g25020D:BnaC06g31040D	BnaC06g25020D	2	338365	BnaC06g31040D	2	338365	0.0334723	0.331847	0.100867	11.06	IV	0.484853
BnGST159:BnGST160	BnaA06g34160D:BnaA09g19060D	BnaA06g34160D	9	107,59,61,75,53,71,85,56,66	BnaA09g19060D	8	153,130,71,53,75,61,59,107	0.0848966	0.470507	0.180436	15.68	Expressed in all tissues	0.506481
BnGST49:BnGST52	BnaA03g14140D:BnaC04g41510D	BnaA03g14140D	3	454,48,143	BnaC04g41510D	3	454,48,143	0.0121959	0.364281	0.0334793	12.14	Expressed in all tissues	0.521962
BnGST150:BnGST152	BnaA08g23300D:BnaC08g17230D	BnaA08g23300D	2	344314	BnaC08g17230D	2	344314	NA	0.0861127	0	2.87	II	0.538562
BnGST97:BnGST98	BnaA07g28470D:BnaC06g25020D	BnaA07g28470D	2	365338	BnaC06g25020D	2	338365	0.0347643	0.334692	0.103869	11.16	IV	0.540678
BnGST11:BnGST12	BnaA08g26240D:BnaA09g48380D	BnaA08g26240D	7	379,483,101,52,60,149,8	BnaA09g48380D	7	8,149,60,52,101,486	0.0393718	0.399212	0.0986239	13.31	Expressed in all tissues	0.55696
BnGST11:BnGST14	BnaA08g26240D:BnaC08g42630D	BnaA08g26240D	7	379,483,101,52,60,149,8	BnaC08g42630D	7	379,492,101,52,60,149,8	0.0393807	0.43081	0.0914108	14.36	Expressed in all tissues	0.55696
BnGST89:BnGST90	BnaA06g21920D:BnaC03g51650D	BnaA06g21920D	1	704	BnaC03g51650D	1	704	0.0336953	0.11051	0.304906	3.68	IV	0.566478
BnGST78:BnGST79	BnaA04g28590D:BnaC04g40560D	BnaA04g28590D	2	323362	BnaC04g40560D	2	323362	0.0132125	0.0203379	0.649646	0.68	IV	0.575766
BnGST172:BnGST173	BnaC03g01490D:BnaCnng10640D	BnaC03g01490D	12	89,57,67,59,41,43,69,119,18,72,64,307	BnaCnng10640D	11	366,72,18,119,69,43,41,59,67,57,89	0.0678659	0.357229	0.189978	11.91	Expressed in all tissues	0.577569
BnGST67:BnGST68	BnaA09g54850D:BnaC08g25890D	BnaA09g54850D	8	98,107,76,102,185,60,59,199	BnaC08g25890D	9	196,59,60,86,98,102,91,107,98	0.0533795	0.0916201	0.582618	3.05	Expressed in all tissues	0.58662
BnGST10:BnGST13	BnaA06g05540D:BnaC08g13770D	BnaA06g05540D	7	379,489,101,52,60,146,8	BnaC08g13770D	10	267,38,134,375,483,101,52,60,149,8	0.0566941	0.402007	0.141028	13.4	Expressed in all tissues	0.590586
BnGST57:BnGST61	BnaA02g03440D:BnaC09g40740D	BnaA02g03440D	3	451,48,146	BnaC09g40740D	3	445,48,146	0.0548943	0.365275	0.150282	12.18	IV	0.59216
BnGST108:BnGST111	BnaA07g09580D:BnaC07g12800D	BnaA07g09580D	4	116,116,7	BnaC07g12800D	3	116116356	0.023672	0.148402	0.159512	4.95	IV	0.607612
BnGST140:BnGST141	BnaC05g13350D:BnaC08g37940D	BnaC05g13350D	2	176332	BnaC08g37940D	2	314341	0.0951875	0.472145	0.201607	15.74	IV	0.612695
BnGST62:BnGST63	BnaA04g00390D:BnaC04g21220D	BnaA04g00390D	3	463,48,146	BnaC04g21220D	3	146,48,463	0.0160937	0.0892126	0.180397	2.97	IV	0.616139
BnGST170:BnGST172	BnaA03g01120D:BnaC03g01490D	BnaA03g01120D	11	89,57,67,59,41,43,69,119,18,72,369	BnaC03g01490D	12	89,57,67,59,41,43,69,119,18,72,64,307	0.02703	0.14702	0.183852	4.9	II	0.619951
BnGST107:BnGST108	BnaA07g09120D:BnaA07g09580D	BnaA07g09120D	2	326356	BnaA07g09580D	4	116,116,7	0.0214036	0.0410186	0.521802	1.37	IV	0.633053
BnGST42:BnGST43	BnaA08g27280D:BnaA10g01510D	BnaA08g27280D	3	433,48,149	BnaA10g01510D	3	149,48,433	0.017663	0.241089	0.0732636	8.04	IV	0.636552
BnGST153:BnGST154	BnaA06g20200D:BnaC03g54440D	BnaA06g20200D	2	326356	BnaC03g54440D	2	326356	0.0132444	0.0205783	0.643609	0.69	IV	0.637308
BnGST96:BnGST98	BnaA07g24020D:BnaC06g25020D	BnaA07g24020D	2	338365	BnaC06g25020D	2	338365	0.00738179	0.0526111	0.140308	1.75	III	0.63746
BnGST120:BnGST121	BnaA09g48220D:BnaC03g48290D	BnaA09g48220D	2	320362	BnaC03g48290D	2	161320	0.0515635	0.158085	0.326176	5.27	IV	0.637714
BnGST171:BnGST172	BnaA10g26270D:BnaC03g01490D	BnaA10g26270D	11	363,72,18,119,69,43,41,59,67,57,89	BnaC03g01490D	12	89,57,67,59,41,43,69,119,18,72,64,307	0.0713457	0.347085	0.205557	11.57	Expressed in all tissues	0.638634
BnGST14:BnGST15	BnaC08g42630D:BnaCnng19790D	BnaC08g42630D	7	379,492,101,52,60,149,8	BnaCnng19790D	7	379,489,101,52,60,146,8	0.0383253	0.367312	0.10434	12.24	Expressed in all tissues	0.643854
BnGST10:BnGST14	BnaA06g05540D:BnaC08g42630D	BnaA06g05540D	7	379,489,101,52,60,146,8	BnaC08g42630D	7	379,492,101,52,60,149,8	0.0394127	0.39779	0.0990792	13.26	Expressed in all tissues	0.645456
BnGST29:BnGST32	BnaA03g26130D:BnaCnng19060D	BnaA03g26130D	3	149,48,442	BnaCnng19060D	3	149,48,442	0.0828144	0.24102	0.3436	8.03	IV	0.648898
BnGST97:BnGST99	BnaA07g28470D:BnaC06g31040D	BnaA07g28470D	2	365338	BnaC06g31040D	2	338365	0.00552036	0.00641489	0.860555	0.21	IV	0.650468
BnGST57:BnGST58	BnaA02g03440D:BnaA10g17440D	BnaA02g03440D	3	451,48,146	BnaA10g17440D	3	445,48,146	0.0523826	0.377795	0.138653	12.59	IV	0.662288
BnGST50:BnGST51	BnaA04g17910D:BnaC03g17110D	BnaA04g17910D	3	454,48,143	BnaC03g17110D	3	454,48,143	0.012184	0.422721	0.0288228	14.09	Expressed in all tissues	0.674508
BnGST10:BnGST11	BnaA06g05540D:BnaA08g26240D	BnaA06g05540D	7	379,489,101,52,60,146,8	BnaA08g26240D	7	379,483,101,52,60,149,8	0.0549871	0.472268	0.116432	15.74	Expressed in all tissues	0.675011
BnGST11:BnGST15	BnaA08g26240D:BnaCnng19790D	BnaA08g26240D	7	379,483,101,52,60,149,8	BnaCnng19790D	7	379,489,101,52,60,146,8	0.0589213	0.428273	0.137579	14.28	Expressed in all tissues	0.679204
BnGST164:BnGST165	BnaA07g01310D:BnaC07g02520D	BnaA07g01310D	6	162,334,76,60,144,166	BnaC07g02520D	6	159,334,76,60,144,166	0.00834348	0.0871099	0.095781	2.9	Expressed in all tissues	0.684593
BnGST83:BnGST84	BnaA05g12560D:BnaC04g13950D	BnaA05g12560D	2	356317	BnaC04g13950D	2	317356	0.0134867	0.0487561	0.276615	1.63	IV	0.695455
BnGST35:BnGST36	BnaA09g51100D:BnaA10g01550D	BnaA09g51100D	4	469,48,142,93	BnaA10g01550D	4	93,148,48,469	0.11525	0.263494	0.437392	8.78	IV	0.703851
BnGST139:BnGST140	BnaA06g11500D:BnaC05g13350D	BnaA06g11500D	2	332314	BnaC05g13350D	2	176332	0.0374343	0.251696	0.148728	8.39	IV	0.711777
BnGST42:BnGST44	BnaA08g27280D:BnaC05g01540D	BnaA08g27280D	3	433,48,149	BnaC05g01540D	3	433,48,149	0.0155479	0.242042	0.0642365	8.07	IV	0.715276
BnGST74:BnGST75	BnaA05g12550D:BnaC04g54530D	BnaA05g12550D	2	353320	BnaC04g54530D	2	320353	0.0133768	0.0502491	0.26621	1.67	IV	0.716663
BnGST28:BnGST29	BnaA02g20640D:BnaA03g26130D	BnaA02g20640D	3	442,48,149	BnaA03g26130D	3	149,48,442	0.0873744	0.231781	0.37697	7.73	IV	0.720497
BnGST58:BnGST61	BnaA10g17440D:BnaC09g40740D	BnaA10g17440D	3	445,48,146	BnaC09g40740D	3	445,48,146	0.0143038	0.111367	0.128438	3.71	IV	0.723871
BnGST109:BnGST110	BnaA09g29540D:BnaC05g19610D	BnaA09g29540D	2	326356	BnaC05g19610D	2	356329	0.0077099	0.0862742	0.089365	2.88	II	0.724238
BnGST5:BnGST6	BnaA02g35980D:BnaCnng08030D	BnaA02g35980D	3	492,90,60	BnaCnng08030D	3	60,90,492	0.0164183	0.0412797	0.397733	1.38	IV	0.730757
BnGST35:BnGST39	BnaA09g51100D:BnaC05g01590D	BnaA09g51100D	4	469,48,142,93	BnaC05g01590D	5	262,452,48,142,93	0.124997	0.280929	0.444941	9.36	IV	0.732216
BnGST86:BnGST87	BnaA04g28630D:BnaC04g40520D	BnaA04g28630D	2	320356	BnaC04g40520D	2	320356	0.01644	0.0943451	0.174254	3.14	IV	0.736023
BnGST28:BnGST31	BnaA02g20640D:BnaC03g30870D	BnaA02g20640D	3	442,48,149	BnaC03g30870D	3	149,48,442	0.0919991	0.259559	0.354444	8.65	IV	0.746539
BnGST49:BnGST50	BnaA03g14140D:BnaA04g17910D	BnaA03g14140D	3	454,48,143	BnaA04g17910D	3	454,48,143	0.0101467	0.398205	0.025481	13.27	Expressed in all tissues	0.76172
BnGST24:BnGST25	BnaA07g33450D:BnaC06g38000D	BnaA07g33450D	4	591,244,191,80	BnaC06g38000D	2	208591	0.00645506	0.143897	0.044859	4.8	IV	0.763523
BnGST12:BnGST15	BnaA09g48380D:BnaCnng19790D	BnaA09g48380D	7	8,149,60,52,101,486	BnaCnng19790D	7	379,489,101,52,60,146,8	0.0461964	0.347565	0.132915	11.59	Expressed in all tissues	0.770925
BnGST19:BnGST20	BnaA06g36400D:BnaC07g17540D	BnaA06g36400D	3	769249185	BnaC07g17540D	3	185249775	0.0177588	0.118768	0.149525	3.96	Expressed in all tissues	0.774532
BnGST10:BnGST12	BnaA06g05540D:BnaA09g48380D	BnaA06g05540D	7	379,489,101,52,60,146,8	BnaA09g48380D	7	8,149,60,52,101,486	0.0500942	0.386044	0.129763	12.87	Expressed in all tissues	0.775269
BnGST31:BnGST32	BnaC03g30870D:BnaCnng19060D	BnaC03g30870D	3	149,48,442	BnaCnng19060D	3	149,48,442	0.0828452	0.319084	0.259634	10.64	IV	0.786264
BnGST55:BnGST56	BnaA05g32420D:BnaCnng06300D	BnaA05g32420D	3	436,48,146	BnaCnng06300D	3	146,48,436	0.00823598	0.0587148	0.140271	1.96	IV	0.792323
BnGST107:BnGST111	BnaA07g09120D:BnaC07g12800D	BnaA07g09120D	2	326356	BnaC07g12800D	3	116116356	0.00668479	0.135412	0.0493664	4.51	IV	0.802811
BnGST36:BnGST40	BnaA10g01550D:BnaC08g45920D	BnaA10g01550D	4	93,148,48,469	BnaC08g45920D	4	93,142,48,469	0.111228	0.25547	0.435386	8.52	IV	0.804064
BnGST175:BnGST177	BnaA09g34220D:BnaC08g25120D	BnaA09g34220D	3	260148687	BnaC08g25120D	3	681148260	0.018161	0.105952	0.171409	3.53	IV	0.807632
BnGST39:BnGST40	BnaC05g01590D:BnaC08g45920D	BnaC05g01590D	5	262,452,48,142,93	BnaC08g45920D	4	93,142,48,469	0.120914	0.272775	0.443273	9.09	IV	0.811574
BnGST45:BnGST47	BnaA05g00270D:BnaC04g00150D	BnaA05g00270D	3	152,48,448	BnaC04g00150D	3	104,48,448	0.0219384	0.0927978	0.236411	3.09	IV	0.818431
BnGST43:BnGST44	BnaA10g01510D:BnaC05g01540D	BnaA10g01510D	3	149,48,433	BnaC05g01540D	3	433,48,149	0.00617446	0.0434512	0.142101	1.45	IV	0.818876
BnGST102:BnGST105	BnaA07g28450D:BnaC06g31020D	BnaA07g28450D	2	356329	BnaC06g31020D	2	329356	0.00757536	0.0754224	0.100439	2.51	IV	0.827027
BnGST178:BnGST179	BnaA02g22960D:BnaC02g29760D	BnaA02g22960D	6	160,167,94,78,134,303	BnaC02g29760D	6	303,134,78,94,167,160	0.00278383	0.0568368	0.0489794	1.89	Expressed in all tissues	0.83047
BnGST35:BnGST40	BnaA09g51100D:BnaC08g45920D	BnaA09g51100D	4	469,48,142,93	BnaC08g45920D	4	93,142,48,469	0.00343259	0.0179632	0.19109	0.6	IV	0.833369
BnGST22:BnGST23	BnaA02g23650D:BnaC02g31320D	BnaA02g23650D	5	233128224176212	BnaC02g31320D	5	233128224176212	0.0119609	0.0829311	0.144227	2.76	Expressed in all tissues	0.838913
BnGST50:BnGST52	BnaA04g17910D:BnaC04g41510D	BnaA04g17910D	3	454,48,143	BnaC04g41510D	3	454,48,143	0.00201476	0.0858102	0.0234793	2.86	Expressed in all tissues	0.840854
BnGST28:BnGST34	BnaA02g20640D:BnaCnng47740D	BnaA02g20640D	3	442,48,149	BnaCnng47740D	3	149,48,442	0.00305043	0.045811	0.0665871	1.53	IV	0.847078
BnGST127:BnGST128	BnaA07g20570D:BnaC06g20430D	BnaA07g20570D	2	314338	BnaC06g20430D	2	338314	0.00194506	0.0772617	0.025175	2.58	Expressed in all tissues	0.848132
BnGST17:BnGST18	BnaA03g44280D:BnaC07g36070D	BnaA03g44280D	6	233,128,224,176,224,80	BnaC07g36070D	6	233,128,224,176,224,83	0.0139384	0.163184	0.0854154	5.44	IV	0.863297
BnGST49:BnGST51	BnaA03g14140D:BnaC03g17110D	BnaA03g14140D	3	454,48,143	BnaC03g17110D	3	454,48,143	NA	0.0700306	0	2.33	Expressed in all tissues	0.871546
BnGST117:BnGST118	BnaA06g06160D:BnaC05g07890D	BnaA06g06160D	2	320362	BnaC05g07890D	2	320362	0.00959527	0.117289	0.0818087	3.91	IV	0.874475
BnGST29:BnGST31	BnaA03g26130D:BnaC03g30870D	BnaA03g26130D	3	149,48,442	BnaC03g30870D	3	149,48,442	0.00821592	0.139286	0.058986	4.64	IV	0.881494
BnGST71:BnGST72	BnaA07g15320D:BnaC04g33050D	BnaA07g15320D	7	185,205,79,53,60,73,64	BnaC04g33050D	7	64,73,60,53,79,205,197	0.0235805	0.179357	0.131472	5.98	Expressed in all tissues	0.883036
BnGST36:BnGST39	BnaA10g01550D:BnaC05g01590D	BnaA10g01550D	4	93,148,48,469	BnaC05g01590D	5	262,452,48,142,93	0.016502	0.0577362	0.285817	1.92	IV	0.887319
BnGST159:BnGST162	BnaA06g34160D:BnaC07g21740D	BnaA06g34160D	9	107,59,61,75,53,71,85,56,66	BnaC07g21740D	9	107,59,61,75,53,71,85,56,108	0.0123817	0.0918336	0.134828	3.06	Expressed in all tissues	0.900286
BnGST2:BnGST4	BnaA08g22020D:BnaC08g18860D	BnaA08g22020D	4	57,90,160,259	BnaC08g18860D	4	57,90,168,263	0.00919502	0.0990641	0.0928189	3.3	IV	0.90191
BnGST70:BnGST71	BnaA04g11010D:BnaA07g15320D	BnaA04g11010D	7	64,73,60,53,79,205,200	BnaA07g15320D	7	185,205,79,53,60,73,64	0.0235805	0.203109	0.116098	6.77	Expressed in all tissues	0.90611
BnGST70:BnGST72	BnaA04g11010D:BnaC04g33050D	BnaA04g11010D	7	64,73,60,53,79,205,200	BnaC04g33050D	7	64,73,60,53,79,205,197	0.0106576	0.0365904	0.291266	1.22	Expressed in all tissues	0.917659
BnGST171:BnGST173	BnaA10g26270D:BnaCnng10640D	BnaA10g26270D	11	363,72,18,119,69,43,41,59,67,57,89	BnaCnng10640D	11	366,72,18,119,69,43,41,59,67,57,89	0.0133197	0.0900269	0.147952	3	Expressed in all tissues	0.923883
BnGST1:BnGST3	BnaA06g13760D:BnaC05g15180D	BnaA06g13760D	3	57,90,492	BnaC05g15180D	3	57,90,492	0.00203384	0.0790282	0.0257357	2.63	Expressed in all tissues	0.946298
BnGST123:BnGST126	BnaA07g20560D:BnaC06g20420D	BnaA07g20560D	2	314344	BnaC06g20420D	2	344314	0.00192363	0.127475	0.0150903	4.25	Expressed in all tissues	0.96018
BnGST12:BnGST14	BnaA09g48380D:BnaC08g42630D	BnaA09g48380D	7	8,149,60,52,101,486	BnaC08g42630D	7	379,492,101,52,60,149,8	0.00833871	0.204056	0.0408647	6.8	Expressed in all tissues	0.966617
BnGST10:BnGST15	BnaA06g05540D:BnaCnng19790D	BnaA06g05540D	7	379,489,101,52,60,146,8	BnaCnng19790D	7	379,489,101,52,60,146,8	0.0052102	0.0924219	0.0563741	3.08	Expressed in all tissues	0.992077
BnGST57:BnGST59	BnaA02g03440D:BnaC02g07090D	BnaA02g03440D	3	451,48,146	BnaC02g07090D	4	451,48,122,20	0.0245223	0.0957611	0.256078	3.19	III	NA
BnGST58:BnGST59	BnaA10g17440D:BnaC02g07090D	BnaA10g17440D	3	445,48,146	BnaC02g07090D	4	451,48,122,20	0.0768957	0.371278	0.207111	12.38	III	NA
BnGST59:BnGST61	BnaC02g07090D:BnaC09g40740D	BnaC02g07090D	4	451,48,122,20	BnaC09g40740D	3	445,48,146	0.0794886	0.336529	0.236201	11.22	III	NA
BnGST7F:BnGST10F	BnaA10g01520D:BnaC05g01550D	BnaA10g01520D	1	293	BnaC05g01550D	1	293	0.0155281	0.0574734	0.270179	1.92	NA	NA
BnGST17F:BnGST115	BnaA09g14510D:BnaC09g15080D	BnaA09g14510D	1	383	BnaC09g15080D	2	326377	0.0165002	0.0259831	0.635035	0.87	NA	NA
BnGST2F:BnGST31	BnaA09g00850D:BnaC03g30870D	BnaA09g00850D	1	344	BnaC03g30870D	3	149,48,442	0.0783561	0.313972	0.249564	10.47	NA	NA
BnGST2F:BnGST32	BnaA09g00850D:BnaCnng19060D	BnaA09g00850D	1	344	BnaCnng19060D	3	149,48,442	0.0592608	0.21974	0.269686	7.32	NA	NA
BnGST28:BnGST2F	BnaA02g20640D:BnaA09g00850D	BnaA02g20640D	3	442,48,149	BnaA09g00850D	1	344	0.0632728	0.187638	0.337207	6.25	NA	NA
BnGST29:BnGST2F	BnaA03g26130D:BnaA09g00850D	BnaA03g26130D	3	149,48,442	BnaA09g00850D	1	344	0.0824884	0.242752	0.339806	8.09	NA	NA
BnGST42:BnGST4F	BnaA08g27280D:BnaC08g00080D	BnaA08g27280D	3	433,48,149	BnaC08g00080D	4	113,48,131,49	0.11726	0.230653	0.508382	7.69	NA	NA
BnGST43:BnGST4F	BnaA10g01510D:BnaC08g00080D	BnaA10g01510D	3	149,48,433	BnaC08g00080D	4	113,48,131,49	0.121799	0.304257	0.400316	10.14	NA	NA
BnGST44:BnGST4F	BnaC05g01540D:BnaC08g00080D	BnaC05g01540D	3	433,48,149	BnaC08g00080D	4	113,48,131,49	0.119417	0.29617	0.403206	9.87	NA	NA
BnGST8F:BnGST11F	BnaA10g01530D:BnaC05g01560D	BnaA10g01530D	4	87,142,48,91	BnaC05g01560D	4	91,48,142,87	0.0123278	0.056454	0.218369	1.88	NA	NA
BnGST137:BnGST138	BnaA07g20590D:BnaC06g20450D	BnaA07g20590D	2	314347	BnaC06g20450D	2	23314	0.0625592	0.177982	0.351492	5.93	Not detected in any tissue
BnGST91:BnGST92	BnaA07g31660D:BnaC06g35480D	BnaA07g31660D	2	377323	BnaC06g35480D	2	374323	0.0329369	0.197041	0.167157	6.57	Not detected in any tissue
BnGST143:BnGST147	BnaA09g45070D:BnaC08g37910D	BnaA09g45070D	2	344314	BnaC08g37910D	2	314344	0.0256467	0.074284	0.345251	2.48	Not detected in any tissue
BnGST174:BnGST176	BnaA04g04180D:BnaC04g26370D	BnaA04g04180D	3	567151260	BnaC04g26370D	3	152148567	0.0578098	0.205333	0.281541	6.84	Not detected in any tissue
BnGST158:BnGST161	BnaA02g26370D:BnaC02g34440D	BnaA02g26370D	10	107,59,61,75,35,53,71,85,56,78	BnaC02g34440D	10	78,56,85,71,50,71,39,61,59,107	0.0675289	0.14734	0.458321	4.91	Not detected in any tissue
I) one copy of each duplicate expressed in all tissues and the other did not express in any tissue; II) one copy expressed in all tissues and the other expressed in the specific tissue; III) one copy expressed in the specific tissue and the other were not detected in any tissue; IV) both duplicates expressed in the specific tissue.
