# Supplementary material for: Genome wide identification and comparative analysis of glutathione transferases (GST) family genes in Brassica napus
Source: Sci Rep. 2019 Jun 24;9:9196. doi: 10.1038/s41598-019-45744-5 (PMC6591421; doi:10.1038/s41598-019-45744-5)
Supplement: Supplementary file 11 — Supplementary Table 7 Cis-elements of GSTs in B. napus [file 41598_2019_45744_MOESM11_ESM.xlsx]

## Sheet: Sheet1
Genome wide identification and comparative analysis of glutathione transferases (GST) family genes in Brassica napus
Lijuan Wei1,2,†, Yan Zhu1,2,†, Ruiying Liu1,2,†, Aoxiang Zhang1,2, Meicheng Zhu1,2, Wen Xu1,2, Ai Lin1,2, Kun Lu1,2, Jiana Li1,2,*
Supplementary Table 7 Cis-elements of GSTs in B. napus
The cis-elements	Sequence	Code	Function
LRENPCABE	ACGTGGCA	S000231	Light regulatory element
ABREATCONSENSUS	YACGTGGC	S000406	ABA-responsive elements (ABREs)
AUXRETGA1GMGH3	TGACGTAA	S000234	Auxin-resonsive element (AUXRE)
AUXRETGA2GMGH3	TGACGTGGC	S000235	Auxin-resonsive element (AUXRE)
ATHB5ATCORE	CAATNATTG	S000371	HDzip binding site
ATHB6COREAT	CAATTATTA	S000399	HDzip binding site
CPBCSPOR	TATTAG	S000491	Cytokinin protein binding site
AGATCONSENSUS	TTWCCWWWWNNGGWW	S000316	Floral gene binding site
OBP1ATGST6	TACACTTTTGG	S000305	OBP1, 4, and 5 (OBF binding protein) binding site
OSE1ROOTNODULE	AAAGAT	S000467	Organ-specific elements
OSE2ROOTNODULE	CTCTT	S000468	Organ-specific elements
GCCCORE	GCCGCC	S000430	Pathogen-responsive elements; ethylene-responsive element
LTRE1HVBLT49	CCGAAA	S000250	Low temperature responsive element (LTRE)
LTREATLTI78	ACCGACA	S000157	Low temperature responsive element (LTRE)
SURE1STPAT21	AATAGAAAA	S000186	Sucrose responsive element (SURE)
SURE2STPAT21	AATACTAAT	S000185	Sucrose responsive element 2 (SURE2)
UPRMOTIFIIAT	CCNNNNNNNNNNNNCCACG	S000426	"Motif II"
MARABOX1	AATAAAYAAA	S000063	A-box" found in SAR(scaffold attachment region; or matrix attachment region)
ABREATRD22	RYACGTGGYR	S000013	ABA responsive element (ABRE)
AMYBOX1	TAACARA	S000020	Amylase box
AMYBOX2	TATCCAT	S000021	Amylase box
ARE1	RGTGACNNNGC	S000022	Antioxidant response element (ARE)
ARFAT	TGTCTC	S000270	Auxin response factor (ARF) binding site
ARR1AT	NGATT	S000454	ARR1-binding element
MARARS	WTTTATRTTTW	S000064	ARS element
ASF1MOTIFCAMV	TGACG	S000024	ASF-1 binding site
AUXREPSIAA4	KGTCCCAT	S000026	Auxin-resonsive element (AUXRE)
DOFCOREZM	AAAG	S000265	Dof proteins
EMBP1TAEM	CACGTGGC	S000119	Involved in ABA-mediated stress-signaling pathway
CACGTGMOTIF	CACGTG	S000042	GBF4 binding site
HSELIKENTACIDICPR1	CNNGAANNNTTCNNG	S000056	HSE-like (heat responsive element ) motif
TATCCAOSAMY	TATCCA	S000403	MYB binding site; involved in sugar and hormone regulation
BIHD1OS	TGTCA	S000498	BIHD1 binding site
GMHDLGMVSPB	CATTAATTAG	S000372	Leucine zipper proteins binding site
WRKY71OS	TGAC	S000447	WRKY71 binding site
DPBFCOREDCDC3	ACACNNG	S000292	bZIP binding site
HDZIP2ATATHB2	TAATMATTA	S000373	bZIP binding site
PALINDROMICCBOXGM	TGACGTCA	S000255	bZIP binding site
SGBFGMGMAUX28	TCCACGTGTC	S000287	bZIP proteins SGBF-1 and SGBF-2 binding site
CAREOSREP1	CAACTC	S000421	CAACTC regulatory elements (CAREs)
CDA1ATCAB2	CAAAACGC	S000440	CAB2 DET1-associated factor 1 (CDA-1) binding site
CEREGLUBOX1PSLEGA	TGTTAAAGT	S000032	Glutenin box
CEREGLUBOX2PSLEGA	TGAAAACT	S000033	Glutenin box
CEREGLUBOX3PSLEGA	TGTAAAAGT	S000034	Glutenin box
PALBOXAPC	CCGTCC	S000137	Cis-acting element of PAL
PALBOXLPC	YCYYACCWACC	S000138	Cis-acting element of PAL
PALBOXPPC	YTYYMMCMAMCMMC	S000136	Cis-acting element of PAL
XYLAT	ACAAAGAA	S000510	Cis-element of xylem gene set
CMSRE1IBSPOA	TGGACGG	S000511	Carbohydrate Metabolite Signal Responsive Element (CMSRE)
2SSEEDPROTBANAPA	CAAACAC	S000143	Conserved domain in many storage-protein gene promoters
CURECORECR	GTAC	S000493	Copper-response element
SURECOREATSULTR11	GAGAC	S000499	Sulfur-responsive element
D2GMAUX28	ATTTATATAAAT	S000329	D2 in auxin responsive gene
D3GMAUX28	TATTTGCTTAA	S000330	D3 in auxin responsive gene
D4GMAUX28	TAGTGCTGT	S000331	D4 in auxin responsive gene
CBFHV	RYCGAC	S000497	Dehydration-responsive element (DRE) binding site
NAPINMOTIFBN	TACACAT	S000070	Domain in napin gene in seed development
E2F1OSPCNA	GCGGGAAA	S000396	Involved in activation in dividing cells and tissue
E2FAT	TYTCCCGCC	S000417	E2F-binding site
E2FBNTRNR	GCGGCAAA	S000367	E2F-binding site
E2FCONSENSUS	WTTSSCSS	S000476	E2F-binding site
ABRELATERD1	ACGTG	S000414	Dehydration-responsive element
ACGTATERD1	ACGT	S000415	Dehydration-responsive element
CANBNNAPA	CNAACAC	S000148	Embryo- and endosperm-specific transcription
ACGTOSGLUB1	GTACGTG	S000278	Endosperm-specific expression
GCN4OSGLUB1	TGAGTCA	S000277	Endosperm-specific expression
ERELEE4	AWTTCAAA	S000037	Ethylene-responsive element
CARGATCONSENSUS	CCWWWWWWGG	S000404	Flower gene element
GAREAT	TAACAAR	S000439	Gibberellin-responsive element (GARE)
TATCCACHVAL21	TATCCAC	S000416	Gibberellin-responsive element (GARE)
PYRIMIDINEBOXHVEPB1	TTTTTTCC	S000298	Gibberellin-responsive element (GARE)
PYRIMIDINEBOXOSRAMY1A	CCTTTT	S000259	Gibberellin-responsive element (GARE)
GARE1OSREP1	TAACAGA	S000419	Gibberellin-responsive element (GARE)
GARE2OSREP1	TAACGTA	S000420	Gibberellin-responsive element (GARE)
CCAATBOX1	CCAAT	S000030	Heat shock protein element
HEXAMERATH4	CCGTCG	S000146	Hexamer motif
HEXMOTIFTAH3H4	ACGTCA	S000053	Hexamer motif
LTRECOREATCOR15	CCGAC	S000153	Low temperature responsive element (LTRE)
AMMORESIIUDCRNIA1	GGWAGGGT	S000374	Involved in ammonium response
AMMORESIVDCRNIA1	CGAACTT	S000375	Involved in ammonium response
AMMORESVDCRNIA1	GGCCCCGGG	S000376	Involved in ammonium response
GGTCCCATGMSAUR	GGTCCCAT	S000360	Involved in auxin response
CATATGGMSAUR	CATATG	S000370	Involved in auxin response
MNF1ZMPPC1	GTGCCCTT	S000251	Involved in light induction
ABREMOTIFAOSOSEM	TACGTGTC	S000299	Involved in the ABA response
ABREOSRAB21	ACGTSSSC	S000012	Involved in the ABA response
ABRERATCAL	MACGYGB	S000507	Involved in the ABA response
ABREZMRAB28	CCACGTGG	S000133	Involved in the ABA response
5659BOXLELAT5659	GAAWTTGTGA	S000280	Involved in the activity in pollen
AACACOREOSGLUB1	AACAAAC	S000353	Involved in the endosperm and glutelin development
-10PEHVPSBD	TATTCT	S000392	Involved in the expression of the chloroplast gene
ACEATCHS	GACACGTAGA	S000355	Involved in the light response
SORLIP1AT	GCCAC	S000482	Involved in the light response
SORLIP2AT	GGGCC	S000483	Involved in the light response
SORLIP3AT	CTCAAGTGA	S000484	Involved in the light response
SORLIP5AT	GAGTGAG	S000486	Involved in the light response
SORLREP2AT	ATAAAACGT	S000487	Involved in the light response
SORLREP3AT	TGTATATAT	S000488	Involved in the light response
SORLREP4AT	CTCCTAATT	S000489	Involved in the light response
ZDNAFORMINGATCAB1	ATACGTGT	S000321	Involved in the light response
EMHVCHORD	TGTAAAGT	S000452	Involved in the nitrogen response
TCA1MOTIF	TCATCTTCTT	S000159	Involved in the salicylic acid response
WBOXNTERF3	TGACY	S000457	Involved in the wound response
WRECSAA01	AAWGTATCSA	S000496	Involved in the wound response
WBOXATNPR1	TTGAC	S000390	Involved in the defense response
WBOXNTCHN48	CTGACY	S000508	Involved in the defense response
TE2F2NTPCNA	ATTCCCGC	S000397	Involved in transcriptional activation in actively dividing cells and tissue
T/GBOXATPIN2	AACGTG	S000458	JA-responsive element
GBOXLERBCS	MCACGTGGC	S000041	Light-responsive element
PIATGAPB	GTGATCAC	S000381	Light-responsive element
IBOX	GATAAG	S000124	Light-responsive element
IBOXCORE	GATAA	S000199	Light-responsive element
IBOXCORENT	GATAAGR	S000424	Light-responsive element
ACIIIPVPAL2	GTTAGGTTC	S000194	Involved in lignin biosynthesis
UPRMOTIFIAT	CCACGTCA	S000425	Motif I
MYB1AT	WAACCA	S000408	MYB binding site
MYBCORE	CNGTTR	S000176	MYB binding site
MYBCOREATCYCB1	AACGG	S000502	MYB binding site
MYBGAHV	TAACAAA	S000181	MYB binding site
MYBPLANT	MACCWAMC	S000167	MYB binding site
MYBPZM	CCWACC	S000179	MYB binding site
MYBST1	GGATA	S000180	MYB binding site
MYB2AT	TAACTG	S000177	MYB binding site in response to dehydration
MYB2CONSENSUSAT	YAACKG	S000409	MYB binding site in response to dehydration
AGMOTIFNTMYB2	AGATCCAA	S000444	MYB2 binding site
MYBATRD22	CTAACCA	S000175	MYB2 binding site in response to dehydration
MYB26PS	GTTAGGTT	S000182	MYB26 binding site
MYCATERD1	CATGTG	S000413	MYC and NAC binding site
MYCATRD22	CACATG	S000174	MYC binding site
MYCCONSENSUSAT	CANNTG	S000407	MYC binding site
NODCON1GM	AAAGAT	S000461	Nodulin consensus sequences
NODCON2GM	CTCTT	S000462	Nodulin consensus sequences
NTBBF1ARROLB	ACTTTA	S000273	Dof protein binding site
OPAQUE2ZM22Z	TCCACGTAGA	S000017	Opaque-2 binding site
OPAQUE2ZMB32	GATGAYRTGG	S000077	Opaque-2 binding site
GT1GMSCAM4	GAAAAA	S000453	Involved in pathogen and salt response
PE2FNTRNR1A	ATTCGCGC	S000455	proximal E2F element (pE2F)
P1BS	GNATATNC	S000459	PHR1-binding sequence in phosphate starvation
PRECONSCRHSP70A	SCGAYNRNNNNNNNNNNNNNNNHD	S000506	PRE (plastid response element)
PREATPRODH	ACTCAT	S000450	Pro- or hypoosmolarity-responsive element
RAV1AAT	CAACA	S000314	RAV1 binding site
RAV1BAT	CACCTG	S000315	RAV1 binding site
RBCSBOX3PS	ATCATTTTCACT	S000095	rbcS box III"
RBCSCONSENSUS	AATCCAA	S000127	rbcS general consensus sequence
ATHB1ATCONSENSUS	CAATWATTG	S000317	Recognition sequence of Arabidopsis Athb-1
ATHB2ATCONSENSUS	CAATSATTG	S000318	Recognition sequence of Arabidopsis Athb-2
CIACADIANLELHC	CAANNNNATC	S000252	Region necessary for circadian expression
POLLEN1LELAT52	AGAAA	S000245	Involved in pollen expression
POLLEN2LELAT52	TCCACCATA	S000246	Involved in pollen expression
ACGTABOX	TACGTA	S000130	Involved in sugar repression
TATCCAYMOTIFOSRAMY3D	TATCCAY	S000256	Involved in sugar repression
RHERPATEXPA7	KCACGW	S000512	Right part of RHEs (Root Hair-specific cis-Elements)
RNFG1OS	GATCATCGATC	S000188	RNFG1 binding site
ACGTROOT1	GCCACGTGGC	S000016	Responsible for root expression; in response to low temperature and ABA
S1FBOXSORPS1L21	ATGGTA	S000223	S1F binding site
S1FSORPL21	ATGGTATT	S000215	S1F binding site
S2FSORPL21	CCATACATT	S000166	S2F binding site
ABREDISTBBNNAPA	GCCACTTGTC	S000262	Involved in seed specific expression and ABA response
PROXBBNNAPA	CAAACACC	S000263	Involved in seed specific expression and ABA response
SEBFCONSSTPR10A	YTGTCWC	S000391	SEF binding site
SEF1MOTIF	ATATTTAWW	S000006	SEF1 (soybean embryo factor 1)" binding site
SEF3MOTIFGM	AACCCA	S000115	SEF3 binding site, soybean embryo factor
SEF4MOTIFGM7S	RTTTTTR	S000103	SEF4 binding site
SITEIIATCYTC	TGGGCY	S000474	Site II element
SITEIIAOSPCNA	TGGGCCCGT	S000216	Site IIa
SP8BFIBSP8AIB	ACTGTGTA	S000183	SPBF binding site
SP8BFIBSP8BIB	TACTATT	S000184	SPBF binding site
SBOXATRBCS	CACCTCCA	S000500	Sugar and ABA responsiveness element
SREATMSD	TTATCC	S000470	sugar-repressive element (SRE)
WUSATAg	TTAATGG	S000433	WUS protein binding site
ELRECOREPCRP1	TTGACC	S000142	WRKY1 protein binding site
UPRE2AT	CCACGTCATC	S000429	XBP1 binding site-like sequence
