# Supplementary material for: Genome wide identification and comparative analysis of glutathione transferases (GST) family genes in Brassica napus
Source: Sci Rep. 2019 Jun 24;9:9196. doi: 10.1038/s41598-019-45744-5 (PMC6591421; doi:10.1038/s41598-019-45744-5)
Supplement: Supplementary file 12 — Supplementary Table 8 Coexpressed genes in various B. napus tissues [file 41598_2019_45744_MOESM12_ESM.xlsx]

## Sheet: Sheet1
Genome wide identification and comparative analysis of glutathione transferases (GST) family genes in Brassica napus
Lijuan Wei1,2,†, Yan Zhu1,2,†, Ruiying Liu1,2,†, Aoxiang Zhang1,2, Meicheng Zhu1,2, Wen Xu1,2, Ai Lin1,2, Kun Lu1,2, Jiana Li1,2,*
Supplementary Table 8 Coexpressed genes in various B. napus tissues
Module	Gene	A. thaliana	Descripition for A.thaliana	Coexpressed gene	Description for coexpressed genes	Weight
Turquoise	BnGST10	AT1G09640	EF1Bγ1	BnaA10g10500D	WRKY DNA-binding protein 2 (WRKY2)	0.107262
Turquoise	BnGST10	AT1G09640	EF1Bγ1	BnaC05g17910D	MYB domain protein 3 (MYB3)	0.107653
Turquoise	BnGST123	AT1G78380	GSTU19	BnaA02g18390D	NAC domain containing protein 32 (NAC032)	0.115801
Turquoise	BnGST123	AT1G78380	GSTU19	BnaA03g08460D	NAC domain containing protein 89 (NAC089)	0.101882
Turquoise	BnGST123	AT1G78380	GSTU19	BnaA05g08020D	ABA INSENSITIVE 5 (ABI5)	0.122147
Turquoise	BnGST123	AT1G78380	GSTU19	BnaAnng07530D	ABA INSENSITIVE 5 (ABI5)	0.10737
Turquoise	BnGST123	AT1G78380	GSTU19	BnaC02g09420D	NAC domain containing protein 89 (NAC089)	0.116045
Turquoise	BnGST123	AT1G78380	GSTU19	BnaC04g09030D	ABA INSENSITIVE 5 (ABI5)	0.131357
Turquoise	BnGST123	AT1G78380	GSTU19	BnaC08g07270D	NAC domain containing protein 32 (NAC032)	0.105939
Turquoise	BnGST123	AT1G78380	GSTU19	BnaCnng09850D	NAC domain containing protein 32 (NAC032)	0.117432
Turquoise	BnGST126	AT1G78380	GSTU19	BnaA02g18390D	NAC domain containing protein 32 (NAC032)	0.134189
Turquoise	BnGST126	AT1G78380	GSTU19	BnaC04g09030D	ABA INSENSITIVE 5 (ABI5)	0.109607
Turquoise	BnGST126	AT1G78380	GSTU19	BnaC08g07270D	NAC domain containing protein 32 (NAC032)	0.117396
Turquoise	BnGST126	AT1G78380	GSTU19	BnaCnng09850D	NAC domain containing protein 32 (NAC032)	0.134056
Turquoise	BnGST128	AT1G78370	GSTU20	BnaA03g08460D	NAC domain containing protein 89 (NAC089)	0.103549
Turquoise	BnGST128	AT1G78370	GSTU20	BnaC02g09420D	NAC domain containing protein 89 (NAC089)	0.116587
Turquoise	BnGST131	AT1G78360	GSTU21	BnaA01g33090D	NAC domain containing protein 60 (NAC060)	0.196876
Turquoise	BnGST131	AT1G78360	GSTU21	BnaA01g33110D	NAC domain containing protein 60 (NAC060)	0.215516
Turquoise	BnGST131	AT1G78360	GSTU21	BnaA03g08460D	NAC domain containing protein 89 (NAC089)	0.179603
Turquoise	BnGST131	AT1G78360	GSTU21	BnaA05g08020D	ABA INSENSITIVE 5 (ABI5)	0.171766
Turquoise	BnGST131	AT1G78360	GSTU21	BnaA07g01890D	Basic leucine-zipper 2 (bZIP2)	0.115583
Turquoise	BnGST131	AT1G78360	GSTU21	BnaA08g12810D	WRKY DNA-binding protein 32 (WRKY32)	0.170826
Turquoise	BnGST131	AT1G78360	GSTU21	BnaAnng07530D	ABA INSENSITIVE 5 (ABI5)	0.158259
Turquoise	BnGST131	AT1G78360	GSTU21	BnaC02g09420D	NAC domain containing protein 89 (NAC089)	0.21111
Turquoise	BnGST131	AT1G78360	GSTU21	BnaC03g10790D	NAC domain containing protein 89 (NAC089)	0.101729
Turquoise	BnGST131	AT1G78360	GSTU21	BnaC03g67830D	WRKY DNA-binding protein 32 (WRKY32)	0.14694
Turquoise	BnGST131	AT1G78360	GSTU21	BnaC04g09030D	ABA INSENSITIVE 5 (ABI5)	0.166862
Turquoise	BnGST15	AT1G09640	EF1Bγ1	BnaA10g10500D	WRKY DNA-binding protein 2 (WRKY2)	0.110771
Turquoise	BnGST15	AT1G09640	EF1Bγ1	BnaC05g17910D	MYB domain protein 3 (MYB3)	0.112574
Turquoise	BnGST160	AT2G02390	GSTZ1	BnaA02g18390D	NAC domain containing protein 32 (NAC032)	0.120125
Turquoise	BnGST160	AT2G02390	GSTZ1	BnaA10g00280D	ATAF1	0.138317
Turquoise	BnGST160	AT2G02390	GSTZ1	BnaC05g00370D	ATAF1	0.134431
Turquoise	BnGST160	AT2G02390	GSTZ1	BnaC08g07270D	NAC domain containing protein 32 (NAC032)	0.105429
Turquoise	BnGST160	AT2G02390	GSTZ1	BnaCnng09850D	NAC domain containing protein 32 (NAC032)	0.107723
Turquoise	BnGST163	AT2G02390	GSTZ1	BnaA02g18390D	NAC domain containing protein 32 (NAC032)	0.109887
Turquoise	BnGST163	AT2G02390	GSTZ1	BnaC09g02690D	ATP citrate lyase subunit B 2 (ACLB-2)	0.137852
Turquoise	BnGST17	AT4G19880	GHR1	BnaA02g18390D	NAC domain containing protein 32 (NAC032)	0.140591
Turquoise	BnGST17	AT4G19880	GHR1	BnaC08g07270D	NAC domain containing protein 32 (NAC032)	0.101592
Turquoise	BnGST17	AT4G19880	GHR1	BnaCnng09850D	NAC domain containing protein 32 (NAC032)	0.125491
Turquoise	BnGST30	AT2G02930	GSTF3	BnaA03g37010D	MYB domain protein 15 (MYB15)	0.131638
Turquoise	BnGST33	AT2G02930	GSTF3	BnaC09g19320D	WRKY DNA-binding protein 8 (WRKY8)	0.143416
Turquoise	BnGST7	AT5G16710	DHAR3	BnaA01g33090D	NAC domain containing protein 60 (NAC060)	0.198603
Turquoise	BnGST7	AT5G16710	DHAR3	BnaA01g33110D	NAC domain containing protein 60 (NAC060)	0.187528
Turquoise	BnGST7	AT5G16710	DHAR3	BnaA03g08460D	NAC domain containing protein 89 (NAC089)	0.131315
Turquoise	BnGST7	AT5G16710	DHAR3	BnaA04g23690D	ENHANCED EM LEVEL (EEL)	0.24448
Turquoise	BnGST7	AT5G16710	DHAR3	BnaA07g28340D	Cystathionine beta-synthase (CBS) protein	0.137174
Turquoise	BnGST7	AT5G16710	DHAR3	BnaC01g23890D	NAC domain containing protein 60 (NAC060)	0.207789
Turquoise	BnGST7	AT5G16710	DHAR3	BnaC01g38230D	MYB domain protein 10 (MYB10)	0.18021
Turquoise	BnGST7	AT5G16710	DHAR3	BnaC02g09420D	NAC domain containing protein 89 (NAC089)	0.156958
Turquoise	BnGST7	AT5G16710	DHAR3	BnaC04g52290D	ENHANCED EM LEVEL (EEL)	0.19391
Turquoise	BnGST7	AT5G16710	DHAR3	BnaC04g56840D	ENHANCED EM LEVEL (EEL)	0.247691
Turquoise	BnGST7	AT5G16710	DHAR3	BnaC08g01910D	Basic leucine-zipper 52 (bZIP52)	0.101589
Turquoise	BnGST70	AT5G41210	GSTT1	BnaA03g34610D	HY5-homolog (HYH)	0.121362
Turquoise	BnGST70	AT5G41210	GSTT1	BnaA06g05660D	Cell division cycle 5 (CDC5)	0.117571
Turquoise	BnGST70	AT5G41210	GSTT1	BnaA08g26150D	Cell division cycle 5 (CDC5)	0.13694
Turquoise	BnGST70	AT5G41210	GSTT1	BnaC05g07200D	Cell division cycle 5 (CDC5)	0.123599
Turquoise	BnGST71	AT5G41210	GSTT1	BnaA08g26150D	Cell division cycle 5 (CDC5)	0.147751
Turquoise	BnGST72	AT5G41210	GSTT1	BnaA03g34610D	HY5-homolog (HYH)	0.109892
Turquoise	BnGST72	AT5G41210	GSTT1	BnaA08g26150D	Cell division cycle 5 (CDC5)	0.113928
Turquoise	BnGST73	AT5G41210	GSTT1	BnaA03g34610D	HY5-homolog (HYH)	0.134959
Brown	BnGST61	AT5G17220	GSTF12	BnaA02g29060D	myb domain protein 118 (MYB118)	0.213392
Brown	BnGST61	AT5G17220	GSTF12	BnaA08g26320D	myb domain protein 61 (MYB61)	0.123961
Brown	BnGST117	AT1G10370	GSTU17	BnGST119	AtGSTU17	0.302402
Brown	BnGST117	AT1G10370	GSTU17	BnGST118	AtGSTU17	0.297145
Brown	BnGST117	AT1G10370	GSTU17	BnaC03g08600D	myb domain protein 56 (MYB56)	0.133048
Brown	BnGST117	AT1G10370	GSTU17	BnaA03g06730D	myb domain protein 56 (MYB56)	0.153562
Brown	BnGST117	AT1G10370	GSTU17	BnaA02g03700D	myb domain protein 56 (MYB56)	0.105245
Brown	BnGST117	AT1G10370	GSTU17	BnaCnng01000D	myb domain protein 5 (MYB5)	0.10664
Brown	BnGST117	AT1G10370	GSTU17	BnaC05g39780D	myb domain protein 5 (MYB5)	0.105186
Brown	BnGST117	AT1G10370	GSTU17	BnaC02g37090D	myb domain protein 118 (MYB118)	0.213958
Brown	BnGST117	AT1G10370	GSTU17	BnaA06g31890D	myb domain protein 118 (MYB118)	0.206419
Brown	BnGST117	AT1G10370	GSTU17	BnaA02g29060D	myb domain protein 118 (MYB118)	0.214718
Brown	BnGST117	AT1G10370	GSTU17	BnaA04g09530D	myb domain protein 110 (MYB110)	0.106438
Brown	BnGST118	AT1G10370	GSTU17	BnaC02g37090D	myb domain protein 118 (MYB118)	0.163387
Brown	BnGST118	AT1G10370	GSTU17	BnaA06g31890D	myb domain protein 118 (MYB118)	0.157025
Brown	BnGST118	AT1G10370	GSTU17	BnaA02g29060D	myb domain protein 118 (MYB118)	0.166715
Brown	BnGST119	AT1G10370	GSTU17	BnGST118	AtGSTU17	0.408179
Brown	BnGST119	AT1G10370	GSTU17	BnaC03g08600D	myb domain protein 56 (MYB56)	0.111261
Brown	BnGST119	AT1G10370	GSTU17	BnaA03g06730D	myb domain protein 56 (MYB56)	0.127021
Brown	BnGST119	AT1G10370	GSTU17	BnaC02g37090D	myb domain protein 118 (MYB118)	0.194738
Brown	BnGST119	AT1G10370	GSTU17	BnaA06g31890D	myb domain protein 118 (MYB118)	0.187208
Brown	BnGST119	AT1G10370	GSTU17	BnaA02g29060D	myb domain protein 118 (MYB118)	0.197219
Brown	BnGST42	AT1G02930	GSTF6	BnGST61	AtGSTF12	0.156197
Brown	BnGST42	AT1G02930	GSTF6	BnGST58	AtGSTF12	0.145839
Brown	BnGST42	AT1G02930	GSTF6	BnGST44	AtGSTF6	0.102956
Brown	BnGST42	AT1G02930	GSTF6	BnGST43	AtGSTF6	0.109123
Brown	BnGST42	AT1G02930	GSTF6	BnaC03g20650D	TRANSPARENT TESTA GLABRA 2 (TTG2)	0.128705
Brown	BnGST42	AT1G02930	GSTF6	BnaA05g07220D	TRANSPARENT TESTA GLABRA 2 (TTG2)	0.149867
Brown	BnGST42	AT1G02930	GSTF6	BnaC08g07960D	TRANSPARENT TESTA 2 (TT2)	0.26902
Brown	BnGST42	AT1G02930	GSTF6	BnaA08g29930D	TRANSPARENT TESTA 2 (TT2)	0.22468
Brown	BnGST42	AT1G02930	GSTF6	BnaC08g43050D	NAC domain containing protein 2 (NAC2)	0.11515
Brown	BnGST42	AT1G02930	GSTF6	BnaC06g19980D	myb domain protein 63 (MYB63)	0.115762
Brown	BnGST42	AT1G02930	GSTF6	BnaCnng19930D	myb domain protein 61 (MYB61)	0.112667
Brown	BnGST42	AT1G02930	GSTF6	BnaCnng06970D	myb domain protein 61 (MYB61)	0.214222
Brown	BnGST42	AT1G02930	GSTF6	BnaC08g42690D	myb domain protein 61 (MYB61)	0.121904
Brown	BnGST42	AT1G02930	GSTF6	BnaA09g48440D	myb domain protein 61 (MYB61)	0.142389
Brown	BnGST42	AT1G02930	GSTF6	BnaA08g26320D	myb domain protein 61 (MYB61)	0.156189
Brown	BnGST42	AT1G02930	GSTF6	BnaA06g05440D	myb domain protein 61 (MYB61)	0.175225
Brown	BnGST42	AT1G02930	GSTF6	BnaA03g06730D	myb domain protein 56 (MYB56)	0.102806
Brown	BnGST42	AT1G02930	GSTF6	BnaCnng01000D	myb domain protein 5 (MYB5)	0.299776
Brown	BnGST42	AT1G02930	GSTF6	BnaC05g39780D	myb domain protein 5 (MYB5)	0.287656
Brown	BnGST42	AT1G02930	GSTF6	BnaC01g37570D	myb domain protein 5 (MYB5)	0.293311
Brown	BnGST42	AT1G02930	GSTF6	BnaA05g37010D	myb domain protein 5 (MYB5)	0.292381
Brown	BnGST42	AT1G02930	GSTF6	BnaC02g37090D	myb domain protein 118 (MYB118)	0.150997
Brown	BnGST42	AT1G02930	GSTF6	BnaA06g31890D	myb domain protein 118 (MYB118)	0.152356
Brown	BnGST42	AT1G02930	GSTF6	BnaA02g29060D	myb domain protein 118 (MYB118)	0.146535
Brown	BnGST42	AT1G02930	GSTF6	BnaA05g32240D	myb domain protein 107 (MYB107)	0.150969
Brown	BnGST42	AT1G02930	GSTF6	BnaA03g33770D	CUP-SHAPED COTYLEDON1 (CUC1)	0.113063
Brown	BnGST42	AT1G02930	GSTF6	BnaC02g41810D	basic leucine-zipper 70 (bZIP70)	0.113148
Brown	BnGST43	AT1G02930	GSTF6	BnaC04g08020D	TRANSPARENT TESTA GLABRA 2 (TTG2)	0.140049
Brown	BnGST43	AT1G02930	GSTF6	BnaA05g07220D	TRANSPARENT TESTA GLABRA 2 (TTG2)	0.104732
Brown	BnGST43	AT1G02930	GSTF6	BnaC08g07960D	TRANSPARENT TESTA 2 (TT2)	0.108302
Brown	BnGST43	AT1G02930	GSTF6	BnaCnng01000D	myb domain protein 5 (MYB5)	0.128803
Brown	BnGST43	AT1G02930	GSTF6	BnaC05g39780D	myb domain protein 5 (MYB5)	0.122277
Brown	BnGST43	AT1G02930	GSTF6	BnaC01g37570D	myb domain protein 5 (MYB5)	0.118006
Brown	BnGST43	AT1G02930	GSTF6	BnaA05g37010D	myb domain protein 5 (MYB5)	0.120114
Brown	BnGST44	AT1G02930	GSTF6	BnGST43	AtGSTF6	0.351494
Brown	BnGST44	AT1G02930	GSTF6	BnaC04g08020D	TRANSPARENT TESTA GLABRA 2 (TTG2)	0.144586
Brown	BnGST44	AT1G02930	GSTF6	BnaA05g07220D	TRANSPARENT TESTA GLABRA 2 (TTG2)	0.104728
Brown	BnGST44	AT1G02930	GSTF6	BnaCnng01000D	myb domain protein 5 (MYB5)	0.114695
Brown	BnGST44	AT1G02930	GSTF6	BnaC05g39780D	myb domain protein 5 (MYB5)	0.109636
Brown	BnGST44	AT1G02930	GSTF6	BnaC01g37570D	myb domain protein 5 (MYB5)	0.104622
Brown	BnGST44	AT1G02930	GSTF6	BnaA05g37010D	myb domain protein 5 (MYB5)	0.105046
Brown	BnGST58	AT5G17220	GSTF12	BnGST61	AtGSTF12	0.24148
Brown	BnGST58	AT5G17220	GSTF12	BnGST57	AtGSTF12	0.160227
Brown	BnGST58	AT5G17220	GSTF12	BnaC03g20650D	TRANSPARENT TESTA GLABRA 2 (TTG2)	0.126799
Brown	BnGST58	AT5G17220	GSTF12	BnaA05g07220D	TRANSPARENT TESTA GLABRA 2 (TTG2)	0.102107
Brown	BnGST58	AT5G17220	GSTF12	BnaC08g07960D	TRANSPARENT TESTA 2 (TT2)	0.258819
Brown	BnGST58	AT5G17220	GSTF12	BnaA08g29930D	TRANSPARENT TESTA 2 (TT2)	0.224025
Brown	BnGST58	AT5G17220	GSTF12	BnaCnng06970D	myb domain protein 61 (MYB61)	0.153765
Brown	BnGST58	AT5G17220	GSTF12	BnaA09g48440D	myb domain protein 61 (MYB61)	0.137493
Brown	BnGST58	AT5G17220	GSTF12	BnaA06g05440D	myb domain protein 61 (MYB61)	0.116395
Brown	BnGST58	AT5G17220	GSTF12	BnaCnng01000D	myb domain protein 5 (MYB5)	0.245113
Brown	BnGST58	AT5G17220	GSTF12	BnaC05g39780D	myb domain protein 5 (MYB5)	0.223039
Brown	BnGST58	AT5G17220	GSTF12	BnaC01g37570D	myb domain protein 5 (MYB5)	0.230063
Brown	BnGST58	AT5G17220	GSTF12	BnaA05g37010D	myb domain protein 5 (MYB5)	0.243217
Brown	BnGST58	AT5G17220	GSTF12	BnaC02g37090D	myb domain protein 118 (MYB118)	0.136829
Brown	BnGST58	AT5G17220	GSTF12	BnaA06g31890D	myb domain protein 118 (MYB118)	0.128695
Brown	BnGST58	AT5G17220	GSTF12	BnaA02g29060D	myb domain protein 118 (MYB118)	0.131574
Brown	BnGST58	AT5G17220	GSTF12	BnaC04g31750D	myb domain protein 110 (MYB110)	0.112384
Brown	BnGST61	AT5G17220	GSTF12	BnGST57	AtGSTF12	0.107568
Brown	BnGST61	AT5G17220	GSTF12	BnaC03g20650D	TRANSPARENT TESTA GLABRA 2 (TTG2)	0.143306
Brown	BnGST61	AT5G17220	GSTF12	BnaA05g07220D	TRANSPARENT TESTA GLABRA 2 (TTG2)	0.108962
Brown	BnGST61	AT5G17220	GSTF12	BnaC08g07960D	TRANSPARENT TESTA 2 (TT2)	0.296573
Brown	BnGST61	AT5G17220	GSTF12	BnaA08g29930D	TRANSPARENT TESTA 2 (TT2)	0.25573
Brown	BnGST61	AT5G17220	GSTF12	BnaC06g19980D	myb domain protein 63 (MYB63)	0.127649
Brown	BnGST61	AT5G17220	GSTF12	BnaCnng19930D	myb domain protein 61 (MYB61)	0.101233
Brown	BnGST61	AT5G17220	GSTF12	BnaCnng06970D	myb domain protein 61 (MYB61)	0.185302
Brown	BnGST61	AT5G17220	GSTF12	BnaC08g42690D	myb domain protein 61 (MYB61)	0.151545
Brown	BnGST61	AT5G17220	GSTF12	BnaA09g48440D	myb domain protein 61 (MYB61)	0.184785
Brown	BnGST61	AT5G17220	GSTF12	BnaA06g05440D	myb domain protein 61 (MYB61)	0.142925
Brown	BnGST61	AT5G17220	GSTF12	BnaC03g08600D	myb domain protein 56 (MYB56)	0.135767
Brown	BnGST61	AT5G17220	GSTF12	BnaA10g16980D	myb domain protein 56 (MYB56)	0.123165
Brown	BnGST61	AT5G17220	GSTF12	BnaA03g06730D	myb domain protein 56 (MYB56)	0.174212
Brown	BnGST61	AT5G17220	GSTF12	BnaA02g03700D	myb domain protein 56 (MYB56)	0.147139
Brown	BnGST61	AT5G17220	GSTF12	BnaCnng01000D	myb domain protein 5 (MYB5)	0.283664
Brown	BnGST61	AT5G17220	GSTF12	BnaC05g39780D	myb domain protein 5 (MYB5)	0.265587
Brown	BnGST61	AT5G17220	GSTF12	BnaC01g37570D	myb domain protein 5 (MYB5)	0.267601
Brown	BnGST61	AT5G17220	GSTF12	BnaA05g37010D	myb domain protein 5 (MYB5)	0.28093
Brown	BnGST61	AT5G17220	GSTF12	BnaA07g38030D	myb domain protein 17 (MYB17)	0.134715
Brown	BnGST61	AT5G17220	GSTF12	BnaC02g37090D	myb domain protein 118 (MYB118)	0.219722
Brown	BnGST61	AT5G17220	GSTF12	BnaA06g31890D	myb domain protein 118 (MYB118)	0.207633
Brown	BnGST61	AT5G17220	GSTF12	BnaC04g31750D	myb domain protein 110 (MYB110)	0.208784
Brown	BnGST61	AT5G17220	GSTF12	BnaA04g09530D	myb domain protein 110 (MYB110)	0.195816
Brown	BnGST61	AT5G17220	GSTF12	BnaA05g32240D	myb domain protein 107 (MYB107)	0.114555
Brown	BnGST61	AT5G17220	GSTF12	BnaC03g38960D	CUP-SHAPED COTYLEDON1 (CUC1)	0.104726
Brown	BnGST61	AT5G17220	GSTF12	BnaA03g33770D	CUP-SHAPED COTYLEDON1 (CUC1)	0.119254
Brown	BnGST61	AT5G17220	GSTF12	BnaC02g41810D	basic leucine-zipper 70 (bZIP70)	0.158899
Yellow	BnGST129	AT1G78360	GSTU21	BnaA05g01110D	EMBRYO DEFECTIVE 2301 (EMB2301)	0.199744
Yellow	BnGST129	AT1G78360	GSTU21	BnaC04g00680D	EMBRYO DEFECTIVE 2301 (EMB2301)	0.271424
Yellow	BnGST129	AT1G78360	GSTU21	BnaA09g11780D	myb domain protein 103 (AtMYB103)	0.282308
Yellow	BnGST129	AT1G78360	GSTU21	BnaC09g11720D	myb domain protein 103 (AtMYB103)	0.250775
Yellow	BnGST129	AT1G78360	GSTU21	BnaC09g12530D	myb domain protein 103 (AtMYB103)	0.284349
Yellow	BnGST129	AT1G78360	GSTU21	BnaC02g06730D	myb domain protein 43 (MYB43)	0.199834
Yellow	BnGST129	AT1G78360	GSTU21	BnaA02g01290D	myb domain protein 46 (MYB46)	0.166866
Yellow	BnGST129	AT1G78360	GSTU21	BnaA03g04050D	myb domain protein 46 (MYB46)	0.202862
Yellow	BnGST129	AT1G78360	GSTU21	BnaA10g30020D	myb domain protein 46 (MYB46)	0.205751
Yellow	BnGST129	AT1G78360	GSTU21	BnaC02g04390D	myb domain protein 46 (MYB46)	0.211185
Yellow	BnGST129	AT1G78360	GSTU21	BnaC09g44160D	myb domain protein 46 (MYB46)	0.200562
Yellow	BnGST129	AT1G78360	GSTU21	BnaA01g03490D	myb domain protein 69 (MYB69)	0.11556
Yellow	BnGST129	AT1G78360	GSTU21	BnaC01g04760D	myb domain protein 69 (MYB69)	0.159483
Yellow	BnGST129	AT1G78360	GSTU21	BnaA03g58600D	myb domain protein 85 (MYB85)	0.170831
Yellow	BnGST129	AT1G78360	GSTU21	BnaA08g10420D	myb domain protein 85 (MYB85)	0.143125
Yellow	BnGST129	AT1G78360	GSTU21	BnaC07g37430D	myb domain protein 85 (MYB85)	0.154101
Yellow	BnGST129	AT1G78360	GSTU21	BnaA05g17950D	NAC domain containing protein 12 (NAC012)	0.187904
Yellow	BnGST129	AT1G78360	GSTU21	BnaA09g24190D	NAC domain containing protein 12 (NAC012)	0.269526
Yellow	BnGST129	AT1G78360	GSTU21	BnaC05g24890D	NAC domain containing protein 12 (NAC012)	0.117707
Yellow	BnGST129	AT1G78360	GSTU21	BnaC05g28390D	NAC domain containing protein 12 (NAC012)	0.133035
Yellow	BnGST129	AT1G78360	GSTU21	BnaA01g08370D	NAC domain containing protein 73 (NAC073)	0.267032
Yellow	BnGST129	AT1G78360	GSTU21	BnaA03g49310D	NAC domain containing protein 73 (NAC073)	0.287197
Yellow	BnGST129	AT1G78360	GSTU21	BnaC07g41360D	NAC domain containing protein 73 (NAC073)	0.284993
Yellow	BnGST129	AT1G78360	GSTU21	BnaC06g18290D	NAC domain protein 66 (NAC066)	0.180109
Yellow	BnGST129	AT1G78360	GSTU21	BnaC08g31830D	NAC domain protein 66 (NAC066)	0.201278
Yellow	BnGST129	AT1G78360	GSTU21	BnaC04g49810D	WRKY family transcription factor	0.16937
Yellow	BnGST129	AT1G78360	GSTU21	BnaC01g09920D	NAC domain containing protein 73 (NAC073)	0.292907
Yellow	BnGST35	AT1G02950	GSTF4	BnGST36	AtGSTF4	0.156887
Yellow	BnGST36	AT1G02950	GSTF4	BnaC05g10580D	FOUR LIPS (FLP)	0.110627
Yellow	BnGST36	AT1G02950	GSTF4	BnGST39	AtGSTF4	0.400553
Yellow	BnGST35	AT1G02950	GSTF4	BnGST39	AtGSTF4	0.155984
Yellow	BnGST39	AT1G02950	GSTF4	BnaC05g10580D	FOUR LIPS (FLP)	0.113287
Yellow	BnGST36	AT1G02950	GSTF4	BnGST40	AtGSTF4	0.236966
Yellow	BnGST39	AT1G02950	GSTF4	BnGST40	AtGSTF4	0.236311
Yellow	BnGST35	AT1G02950	GSTF4	BnGST40	AtGSTF4	0.233193
Yellow	BnGST53	AT2G30870	GSTF10	BnGST54	AtGSTF10	0.337373
Blue	BnGST171	AT5G03880	GST2N-2	BnaA02g26420D	NAC domain containing protein 35 (NAC035)	0.121331
Blue	BnGST171	AT5G03880	GST2N-2	BnaC02g34540D	NAC domain containing protein 35 (NAC035)	0.104984
Blue	BnGST173	AT5G03880	GST2N-2	BnaA02g26420D	NAC domain containing protein 35 (NAC035)	0.123666
Blue	BnGST173	AT5G03880	GST2N-2	BnaC02g34540D	NAC domain containing protein 35 (NAC035)	0.106076
Blue	BnGST78	AT2G29470	GSTU3	BnaC09g06700D	WRKY DNA-binding protein 51 (WRKY51)	0.120731
Blue	BnGST79	AT2G29470	GSTU3	BnaC09g06700D	WRKY DNA-binding protein 51 (WRKY51)	0.12847
Blue	BnGST98	AT1G69930	GSTU11	BnaAnng32610D	WRKY DNA-binding protein 18 (WRKY18)	0.117237
Blue	BnGST98	AT1G69930	GSTU11	BnaC03g67380D	WRKY DNA-binding protein 18 (WRKY18)	0.113431
Blue	BnGST98	AT1G69930	GSTU11	BnaC04g52880D	NAC domain containing protein 42 (NAC042)	0.117511
Blue	BnGST106	AT1G69920	GSTU12	BnGST102	AtGSTU12	0.106058
Blue	BnGST105	AT1G69920	GSTU12	BnGST102	AtGSTU12	0.164711
Blue	BnGST103	AT1G69920	GSTU12	BnGST102	AtGSTU12	0.123443
Blue	BnGST27	AT4G02520	GSTF2	BnGST103	AtGSTU12	0.106212
Blue	BnGST106	AT1G69920	GSTU12	BnGST103	AtGSTU12	0.122787
Blue	BnGST103	AT1G69920	GSTU12	BnGST105	AtGSTU12	0.118448
Blue	BnGST162	AT2G02390	GSTZ1	BnGST136	AtGSTU22	0.103755
Blue	BnGST162	AT2G02390	GSTZ1	BnGST159	AtGSTZ1	0.174629
Blue	BnGST173	AT5G03880	GST2N-2	BnGST171	AtGST2N-2	0.265177
Blue	BnGST29	AT2G02930	GSTF3	BnGST26	AtGSTF2	0.139465
Blue	BnGST27	AT4G02520	GSTF2	BnGST26	AtGSTF2	0.197005
Blue	BnGST29	AT2G02930	GSTF3	BnGST27	AtGSTF2	0.139268
Blue	BnGST34	AT2G02930	GSTF3	BnGST28	AtGSTF3	0.149614
Blue	BnGST31	AT2G02930	GSTF3	BnGST29	AtGSTF3	0.243331
Blue	BnGST80	AT2G29460	GSTU4	BnGST78	AtGSTU3	0.105427
Blue	BnGST78	AT2G29470	GSTU3	BnGST79	AtGSTU3	0.251572
Blue	BnGST78	AT2G29470	GSTU3	BnGST99	AtGSTU11	0.112322
Green	BnGST47	AT2G47730	GSTF8	BnGST45	AtGSTF8	0.124262
Green	BnGST1	AT1G19570	DHAR1	BnGST3	AtDHAR1	0.446383
Green	BnGST11	AT1G09640	EF1Bγ1	BnGST13	AtEF1Bγ1	0.0475027
Green	BnGST47	AT2G47730	GSTF8	BnaCnng12230D	myb domain protein 117 (MYB117)	0.0718411
Green	BnGST47	AT2G47730	GSTF8	BnaC08g30650D	DUO POLLEN 1 (DUO1)	0.16732
Green	BnGST47	AT2G47730	GSTF8	BnaA09g38510D	DUO POLLEN 1 (DUO1)	0.19083
Green	BnGST47	AT2G47730	GSTF8	BnaA09g13880D	NAC domain containing protein 25 (NAC025)	0.0215066
Green	BnGST45	AT2G47730	GSTF8	BnaC08g30650D	DUO POLLEN 1 (DUO1)	0.0211139
Green	BnGST45	AT2G47730	GSTF8	BnaA09g38510D	DUO POLLEN 1 (DUO1)	0.0243121
Green	BnGST3	AT1G19570	DHAR1	BnaCnng29250D	basic leucine zipper 25 (BZIP25)	0.0336626
Green	BnGST11	AT1G09640	EF1Bγ1	BnaCnng29250D	basic leucine zipper 25 (BZIP25)	0.0532466
Green	BnGST11	AT1G09640	EF1Bγ1	BnaA05g10900D	myb domain protein 101 (MYB101)	0.0200429
Green	BnGST11	AT1G09640	EF1Bγ1	BnaC04g12330D	myb domain protein 101 (MYB101)	0.0204024
Green	BnGST11	AT1G09640	EF1Bγ1	BnaA05g30870D	myb domain protein 108 (MYB108)	0.0251979
Green	BnGST11	AT1G09640	EF1Bγ1	BnaC05g45330D	myb domain protein 108 (MYB108)	0.0202204
Green	BnGST11	AT1G09640	EF1Bγ1	BnaA06g31880D	myb domain protein 21 (MYB21)	0.0236811
Green	BnGST11	AT1G09640	EF1Bγ1	BnaA09g02150D	myb domain protein 21 (MYB21)	0.0208179
Green	BnGST11	AT1G09640	EF1Bγ1	BnaC07g24710D	myb domain protein 21 (MYB21)	0.0249643
Green	BnGST11	AT1G09640	EF1Bγ1	BnaA07g10350D	myb domain protein 3 (MYB3)	0.0554342
Green	BnGST11	AT1G09640	EF1Bγ1	BnaA09g30490D	myb domain protein 3 (MYB3)	0.0756812
Green	BnGST11	AT1G09640	EF1Bγ1	BnaC07g13600D	myb domain protein 3 (MYB3)	0.0565111
Green	BnGST11	AT1G09640	EF1Bγ1	BnaC08g06060D	myb domain protein 3 (MYB3)	0.022216
Green	BnGST11	AT1G09640	EF1Bγ1	BnaA05g29060D	myb domain protein 3r-3 (MYB3R-3)	0.0298018
Green	BnGST11	AT1G09640	EF1Bγ1	BnaC05g43530D	myb domain protein 3r-3 (MYB3R-3)	0.0500352
Green	BnGST11	AT1G09640	EF1Bγ1	BnaA05g33770D	myb domain protein 57 (MYB57)	0.0262493
Green	BnGST11	AT1G09640	EF1Bγ1	BnaC03g32460D	myb domain protein 57 (MYB57)	0.023534
Green	BnGST11	AT1G09640	EF1Bγ1	BnaA02g30960D	myb domain protein 78 (MYB78)	0.0282159
Green	BnGST11	AT1G09640	EF1Bγ1	BnaC02g39260D	myb domain protein 78 (MYB78)	0.0240468
Green	BnGST11	AT1G09640	EF1Bγ1	BnaCnng49350D	NAC domain containing protein 3 (NAC3)	0.0243276
Green	BnGST11	AT1G09640	EF1Bγ1	BnaA05g34110D	Protein kinase superfamily protein	0.027178
Green	BnGST11	AT1G09640	EF1Bγ1	BnaC05g48590D	Protein kinase superfamily protein	0.0232446
Green	BnGST11	AT1G09640	EF1Bγ1	BnaA03g48570D	RESPONSIVE TO DESICCATION 26 (RD26)	0.0204578
Green	BnGST11	AT1G09640	EF1Bγ1	BnaA02g34250D	xylem NAC domain 1 (XND1)	0.0233919
Green	BnGST1	AT1G19570	DHAR1	BnaCnng29250D	basic leucine zipper 25 (BZIP25)	0.0376206
Green	BnGST1	AT1G19570	DHAR1	BnaA05g34110D	Protein kinase superfamily protein	0.0225281
Red	BnGST133	AT1G78340	GSTU22	BnaC03g06770D	WRKY DNA-binding protein 72 (WRKY72)	0.0284083
Red	BnGST133	AT1G78340	GSTU22	BnaC05g20030D	WRKY DNA-binding protein 72 (WRKY72)	0.0312505
Red	BnGST156	AT1G53680	GSTU28	BnaA09g05480D	myb domain protein 34 (MYB34)	0.0683182
Red	BnGST156	AT1G53680	GSTU28	BnaC09g05060D	myb domain protein 34 (MYB34)	0.0615898
Red	BnGST156	AT1G53680	GSTU28	BnaA03g04840D	myb domain protein 40 (MYB40)	0.061707
Red	BnGST156	AT1G53680	GSTU28	BnaC03g06410D	myb domain protein 40 (MYB40)	0.0582048
Red	BnGST156	AT1G53680	GSTU28	BnaC06g30870D	WRKY DNA-binding protein 36 (WRKY36)	0.0500034
Red	BnGST156	AT1G53680	GSTU28	BnaA08g18040D	WRKY DNA-binding protein 65 (WRKY65)	0.0306938
Red	BnGST156	AT1G53680	GSTU28	BnaA09g54080D	WRKY DNA-binding protein 65 (WRKY65)	0.0445804
Red	BnGST156	AT1G53680	GSTU28	BnaC05g22280D	WRKY DNA-binding protein 65 (WRKY65)	0.0554233
Red	BnGST156	AT1G53680	GSTU28	BnaC03g06770D	WRKY DNA-binding protein 72 (WRKY72)	0.112639
Red	BnGST156	AT1G53680	GSTU28	BnaC05g20030D	WRKY DNA-binding protein 72 (WRKY72)	0.171726
Red	BnGST157	AT1G53680	GSTU28	BnaA03g05670D	basic leucine-zipper 3 (bZIP3)	0.0610942
Red	BnGST157	AT1G53680	GSTU28	BnaA03g39790D	myb domain protein 34 (MYB34)	0.0327916
Red	BnGST157	AT1G53680	GSTU28	BnaA09g05480D	myb domain protein 34 (MYB34)	0.177058
Red	BnGST157	AT1G53680	GSTU28	BnaC09g05060D	myb domain protein 34 (MYB34)	0.143458
Red	BnGST157	AT1G53680	GSTU28	BnaC03g12860D	myb domain protein 36 (MYB36)	0.0356049
Red	BnGST157	AT1G53680	GSTU28	BnaA03g04840D	myb domain protein 40 (MYB40)	0.167894
Red	BnGST157	AT1G53680	GSTU28	BnaC03g06410D	myb domain protein 40 (MYB40)	0.165153
Red	BnGST157	AT1G53680	GSTU28	BnaC09g54480D	myb domain protein 40 (MYB40)	0.0549269
Red	BnGST157	AT1G53680	GSTU28	BnaC08g20580D	myb domain protein 45 (MYB45)	0.02075
Red	BnGST157	AT1G53680	GSTU28	BnaC02g05740D	myb domain protein 66 (MYB66)	0.046271
Red	BnGST157	AT1G53680	GSTU28	BnaA03g32550D	NAC (No Apical Meristem) domain transcriptional regulator superfamily protein	0.0215047
Red	BnGST157	AT1G53680	GSTU28	BnaCnng22580D	WRKY DNA-binding protein 35 (WRKY35)	0.0448641
Red	BnGST157	AT1G53680	GSTU28	BnaC06g30870D	WRKY DNA-binding protein 36 (WRKY36)	0.138663
Red	BnGST157	AT1G53680	GSTU28	BnaA08g18040D	WRKY DNA-binding protein 65 (WRKY65)	0.107567
Red	BnGST157	AT1G53680	GSTU28	BnaA09g54080D	WRKY DNA-binding protein 65 (WRKY65)	0.120519
Red	BnGST157	AT1G53680	GSTU28	BnaC05g22280D	WRKY DNA-binding protein 65 (WRKY65)	0.145865
Red	BnGST157	AT1G53680	GSTU28	BnaA03g05230D	WRKY DNA-binding protein 72 (WRKY72)	0.0666696
Red	BnGST157	AT1G53680	GSTU28	BnaC03g06770D	WRKY DNA-binding protein 72 (WRKY72)	0.29294
Red	BnGST157	AT1G53680	GSTU28	BnaC05g20030D	WRKY DNA-binding protein 72 (WRKY72)	0.364471
Red	BnGST157	AT1G53680	GSTU28	BnaC07g38350D	WRKY29	0.0286485
Red	BnGST64	AT1G49860	GSTF14	BnaA03g05670D	basic leucine-zipper 3 (bZIP3)	0.0313478
Red	BnGST64	AT1G49860	GSTF14	BnaA03g04840D	myb domain protein 40 (MYB40)	0.0347334
Red	BnGST64	AT1G49860	GSTF14	BnaC03g06410D	myb domain protein 40 (MYB40)	0.0297821
Red	BnGST64	AT1G49860	GSTF14	BnaC06g30870D	WRKY DNA-binding protein 36 (WRKY36)	0.0222806
Red	BnGST64	AT1G49860	GSTF14	BnaA08g18040D	WRKY DNA-binding protein 65 (WRKY65)	0.0214151
Red	BnGST64	AT1G49860	GSTF14	BnaA09g54080D	WRKY DNA-binding protein 65 (WRKY65)	0.0245188
Red	BnGST64	AT1G49860	GSTF14	BnaC05g22280D	WRKY DNA-binding protein 65 (WRKY65)	0.0342416
Red	BnGST64	AT1G49860	GSTF14	BnaA03g05230D	WRKY DNA-binding protein 72 (WRKY72)	0.0386874
Red	BnGST64	AT1G49860	GSTF14	BnaC03g06770D	WRKY DNA-binding protein 72 (WRKY72)	0.0489144
Red	BnGST64	AT1G49860	GSTF14	BnaC05g20030D	WRKY DNA-binding protein 72 (WRKY72)	0.0393606
Red	BnGST64	AT1G49860	GSTF14	BnaA03g46020D	WRKY29	0.0234189
Red	BnGST64	AT1G49860	GSTF14	BnaC07g38350D	WRKY29	0.0412879
Red	BnGST74	AT2G29490	GSTU1	BnaA09g05480D	myb domain protein 34 (MYB34)	0.0671392
Red	BnGST74	AT2G29490	GSTU1	BnaC09g05060D	myb domain protein 34 (MYB34)	0.0503098
Red	BnGST74	AT2G29490	GSTU1	BnaC03g12860D	myb domain protein 36 (MYB36)	0.0592118
Red	BnGST74	AT2G29490	GSTU1	BnaA03g04840D	myb domain protein 40 (MYB40)	0.0595011
Red	BnGST74	AT2G29490	GSTU1	BnaC03g06410D	myb domain protein 40 (MYB40)	0.0631684
Red	BnGST74	AT2G29490	GSTU1	BnaC09g54480D	myb domain protein 40 (MYB40)	0.0217308
Red	BnGST74	AT2G29490	GSTU1	BnaC06g30870D	WRKY DNA-binding protein 36 (WRKY36)	0.0645387
Red	BnGST74	AT2G29490	GSTU1	BnaA08g18040D	WRKY DNA-binding protein 65 (WRKY65)	0.0235245
Red	BnGST74	AT2G29490	GSTU1	BnaA09g54080D	WRKY DNA-binding protein 65 (WRKY65)	0.0286014
Red	BnGST74	AT2G29490	GSTU1	BnaC05g22280D	WRKY DNA-binding protein 65 (WRKY65)	0.0478114
Red	BnGST74	AT2G29490	GSTU1	BnaC03g06770D	WRKY DNA-binding protein 72 (WRKY72)	0.105243
Red	BnGST74	AT2G29490	GSTU1	BnaC05g20030D	WRKY DNA-binding protein 72 (WRKY72)	0.108808
Red	BnGST75	AT2G29490	GSTU1	BnaA03g05670D	basic leucine-zipper 3 (bZIP3)	0.0674054
Red	BnGST75	AT2G29490	GSTU1	BnaA03g39790D	myb domain protein 34 (MYB34)	0.0375376
Red	BnGST75	AT2G29490	GSTU1	BnaA09g05480D	myb domain protein 34 (MYB34)	0.148204
Red	BnGST75	AT2G29490	GSTU1	BnaC09g05060D	myb domain protein 34 (MYB34)	0.110791
Red	BnGST75	AT2G29490	GSTU1	BnaC03g12860D	myb domain protein 36 (MYB36)	0.087866
Red	BnGST75	AT2G29490	GSTU1	BnaA03g04840D	myb domain protein 40 (MYB40)	0.150786
Red	BnGST75	AT2G29490	GSTU1	BnaC03g06410D	myb domain protein 40 (MYB40)	0.154551
Red	BnGST75	AT2G29490	GSTU1	BnaC09g54480D	myb domain protein 40 (MYB40)	0.0706985
Red	BnGST75	AT2G29490	GSTU1	BnaC08g20580D	myb domain protein 45 (MYB45)	0.0357082
Red	BnGST75	AT2G29490	GSTU1	BnaC02g05740D	myb domain protein 66 (MYB66)	0.0445925
Red	BnGST75	AT2G29490	GSTU1	BnaA03g32550D	NAC (No Apical Meristem) domain transcriptional regulator superfamily protein	0.0272926
Red	BnGST75	AT2G29490	GSTU1	BnaC06g30870D	WRKY DNA-binding protein 36 (WRKY36)	0.140725
Red	BnGST75	AT2G29490	GSTU1	BnaA08g18040D	WRKY DNA-binding protein 65 (WRKY65)	0.0843028
Red	BnGST75	AT2G29490	GSTU1	BnaA09g54080D	WRKY DNA-binding protein 65 (WRKY65)	0.102435
Red	BnGST75	AT2G29490	GSTU1	BnaC05g22280D	WRKY DNA-binding protein 65 (WRKY65)	0.120507
Red	BnGST75	AT2G29490	GSTU1	BnaA03g05230D	WRKY DNA-binding protein 72 (WRKY72)	0.0587357
Red	BnGST75	AT2G29490	GSTU1	BnaC03g06770D	WRKY DNA-binding protein 72 (WRKY72)	0.22692
Red	BnGST75	AT2G29490	GSTU1	BnaC05g20030D	WRKY DNA-binding protein 72 (WRKY72)	0.22988
Red	BnGST75	AT2G29490	GSTU1	BnaC07g38350D	WRKY29	0.0318509
Red	BnGST95	AT1G69930	GSTU11	BnGST100	AtGSTU11	0.100399
Red	BnGST156	AT1G53680	GSTU28	BnGST157	AtGSTU28	0.210534
Red	BnGST100	AT1G69930	GSTU11	BnGST74	AtGSTU1	0.0201538
Red	BnGST133	AT1G78340	GSTU22	BnGST74	AtGSTU1	0.0473425
Red	BnGST157	AT1G53680	GSTU28	BnGST74	AtGSTU1	0.0622489
Red	BnGST95	AT1G69930	GSTU11	BnGST74	AtGSTU1	0.0755928
Red	BnGST133	AT1G78340	GSTU22	BnGST75	AtGSTU1	0.0491952
Red	BnGST156	AT1G53680	GSTU28	BnGST75	AtGSTU1	0.0548541
Red	BnGST157	AT1G53680	GSTU28	BnGST75	AtGSTU1	0.145814
Red	BnGST74	AT2G29490	GSTU1	BnGST75	AtGSTU1	0.256389
Red	BnGST95	AT1G69930	GSTU11	BnGST75	AtGSTU1	0.0653194
